# Supplementary material for: (E)-N′-[1-(2-Hydroxy­phen­yl)ethyl­idene]-3-methoxy­benzohydrazide
Source: Acta Crystallogr Sect E Struct Rep Online. 2009 Mar 28;65(Pt 4):o876. doi: 10.1107/S1600536809010228 (PMC2968921; doi:10.1107/S1600536809010228)
Supplement: Supplementary file 2 [file e-65-0o876-Isup2.hkl]

# 
# h,k,l, Fc-squared, Fo-squared, sigma(Fo-squared) and status flag 
# 
data_I
_shelx_title ' B in Pbca' 
_shelx_refln_list_code          4 
_shelx_F_calc_maximum      268.06 
_exptl_crystal_F_000      1200.00 
_reflns_d_resolution_high  0.7828 
 
loop_ 
 _symmetry_equiv_pos_as_xyz 
 'x, y, z' 
 '-x+1/2, -y, z+1/2' 
 '-x, y+1/2, -z+1/2' 
 'x+1/2, -y+1/2, -z' 
 '-x, -y, -z' 
 'x-1/2, y, -z-1/2' 
 'x, -y-1/2, z-1/2' 
 '-x-1/2, y-1/2, z' 
 
_cell_length_a    12.9320 
_cell_length_b     8.7563 
_cell_length_c    25.7840 
_cell_angle_alpha  90.000 
_cell_angle_beta   90.000 
_cell_angle_gamma  90.000 
 
_shelx_F_squared_multiplier     1.000 
 
loop_ 
 _refln_index_h 
 _refln_index_k 
 _refln_index_l 
 _refln_F_squared_calc 
 _refln_F_squared_meas 
 _refln_F_squared_sigma 
 _refln_observed_status 
   2   0   0    12321.39    11790.39    292.62 o 
   4   0   0     3332.90     3239.07     85.55 o 
   6   0   0    51772.64    53167.26   1312.41 o 
   8   0   0     2407.76     2613.55     76.14 o 
  10   0   0        8.14        8.28     15.91 o 
  12   0   0      743.09      610.93     43.18 o 
  14   0   0       27.46       27.51     15.35 o 
  16   0   0       30.82       51.48     21.01 o 
   2   1   0     1560.93     1552.96     32.61 o 
   4   1   0     3743.59     3877.81     71.67 o 
   6   1   0      912.60      937.90     22.03 o 
   8   1   0      149.61      142.65      9.29 o 
  10   1   0      231.15      232.10     15.19 o 
  12   1   0       12.24       16.84      8.09 o 
  14   1   0       16.83       22.62     10.33 o 
  16   1   0        1.48        4.86     13.57 o 
   0   2   0    25386.05    25684.13    634.60 o 
   2   2   0     6008.56     5870.57    105.82 o 
   4   2   0      274.62      246.56     10.16 o 
   6   2   0     1242.85     1113.72     28.94 o 
   8   2   0     1396.81     1366.62     35.88 o 
  10   2   0      146.64      187.71     14.07 o 
  12   2   0        0.02       -2.50      6.79 o 
  14   2   0       45.25       37.93     12.86 o 
  16   2   0        0.19       13.63     14.25 o 
   2   3   0     3017.64     2978.12     57.17 o 
   4   3   0     4129.71     4210.43     79.08 o 
   6   3   0      459.84      366.50     22.59 o 
   8   3   0       26.69       14.47      5.49 o 
  10   3   0      456.92      500.04     22.57 o 
  12   3   0      144.49      145.88     15.79 o 
  14   3   0        9.16        4.94     15.72 o 
   0   4   0     2475.35     2400.50     68.70 o 
   2   4   0       29.65       39.34      4.68 o 
   4   4   0     4342.82     4168.42     88.40 o 
   6   4   0      108.64      139.23     10.37 o 
   8   4   0      341.30      350.34     18.01 o 
  10   4   0      939.58      898.12     35.00 o 
  12   4   0      440.84      483.61     42.23 o 
  14   4   0        0.08       -5.93     11.67 o 
   2   5   0     2145.78     2261.98     48.05 o 
   4   5   0     3626.80     3771.55     74.79 o 
   6   5   0        0.00        0.07      4.86 o 
   8   5   0     1011.33     1058.55     38.08 o 
  10   5   0     1516.05     1456.09     49.73 o 
  12   5   0        9.69        4.94      9.93 o 
  14   5   0       20.28       57.90     22.94 o 
   0   6   0      736.01      663.13     28.68 o 
   2   6   0     1233.18     1142.16     29.74 o 
   4   6   0       86.18       84.50      9.56 o 
   6   6   0       98.76       94.44     12.01 o 
   8   6   0      288.67      299.25     22.61 o 
  10   6   0       14.07       10.28      9.15 o 
  12   6   0        1.45       10.54     10.32 o 
   2   7   0       97.97       84.60      8.77 o 
   4   7   0      274.17      240.96     19.07 o 
   6   7   0      321.85      337.70     23.88 o 
   8   7   0        1.04        8.26     13.37 o 
  10   7   0       18.80        9.03     12.34 o 
  12   7   0       24.37       27.05     22.05 o 
   0   8   0       54.68       69.93     24.29 o 
   2   8   0      102.46       65.01     11.01 o 
   4   8   0      793.64      730.14     51.88 o 
   6   8   0        1.18       15.99     10.49 o 
   8   8   0       27.41       38.86     13.52 o 
  10   8   0      151.68      130.22     27.16 o 
   2   9   0      191.95      192.40     22.21 o 
   4   9   0      495.12      484.44     30.67 o 
   6   9   0        7.46        8.67     13.12 o 
   8   9   0        1.44        6.42     13.67 o 
   0  10   0      142.76      133.20     34.39 o 
   2  10   0       24.48       10.60     15.96 o 
   4  10   0       21.98      -19.80     14.87 o 
   6  10   0        1.98       -8.38     23.09 o 
   2  11   0       22.22       35.75     28.52 o 
   1   1   1    13727.45    13312.72    164.92 o 
   2   1   1        1.35        0.70      1.10 o 
   3   1   1      240.10      278.67      6.78 o 
   4   1   1      111.83       83.09      3.23 o 
   5   1   1       40.80       31.34      2.70 o 
   6   1   1        1.54        6.97      2.40 o 
   7   1   1      533.22      571.85     12.29 o 
   8   1   1      165.97      174.00      7.69 o 
   9   1   1      240.98      261.05     12.45 o 
  10   1   1        0.15        4.19      3.74 o 
  11   1   1      138.41      137.46     10.06 o 
  12   1   1       31.15       25.81      6.26 o 
  13   1   1        2.10        5.72      5.92 o 
  14   1   1       33.51       50.61      8.46 o 
  15   1   1       16.06        8.32      9.87 o 
  16   1   1        1.63       11.05      9.45 o 
   0   2   1     1996.94     1745.56     34.02 o 
   1   2   1     1021.31      917.55     13.82 o 
   2   2   1     1057.10      933.18     15.50 o 
   3   2   1      117.03      130.33      4.43 o 
   4   2   1     1585.18     1598.16     25.81 o 
   5   2   1       66.85       76.18      4.59 o 
   6   2   1       47.45       63.62      4.63 o 
   7   2   1       19.92       15.82      3.47 o 
   8   2   1      392.73      404.55     12.54 o 
   9   2   1        3.03        7.19      3.59 o 
  10   2   1       21.53       21.97      4.69 o 
  11   2   1      158.57      172.82      9.96 o 
  12   2   1      290.37      270.12     14.34 o 
  13   2   1       58.86       63.78      8.81 o 
  14   2   1        7.79       11.96      8.15 o 
  15   2   1        0.27        2.71      8.39 o 
  16   2   1        2.91       -7.20     10.66 o 
   1   3   1     1400.33     1541.44     23.64 o 
   2   3   1       24.21       45.57      3.04 o 
   3   3   1       72.39       87.48      4.13 o 
   4   3   1      707.35      761.39     13.04 o 
   5   3   1      861.85      873.54     17.21 o 
   6   3   1      169.65      190.04     10.60 o 
   7   3   1      169.45      172.86      8.43 o 
   8   3   1      916.23      810.57     19.84 o 
   9   3   1        2.80        6.24      3.62 o 
  10   3   1      240.38      232.41     11.14 o 
  11   3   1      230.66      241.83     12.71 o 
  12   3   1      189.39      185.55     12.63 o 
  13   3   1       40.51       13.25      8.71 o 
  14   3   1        3.33       10.27      8.40 o 
  15   3   1        0.05       18.44      9.69 o 
   0   4   1      119.99      122.44     10.93 o 
   1   4   1     1368.56     1346.53     24.60 o 
   2   4   1       79.77       87.08      4.68 o 
   3   4   1      573.23      637.30     12.45 o 
   4   4   1       51.39       76.88      5.11 o 
   5   4   1     1441.44     1529.76     25.50 o 
   6   4   1      533.65      524.71     13.91 o 
   7   4   1      257.10      292.17     12.89 o 
   8   4   1       32.35       27.75      4.88 o 
   9   4   1       53.58       55.99      6.40 o 
  10   4   1       80.82       65.33      8.07 o 
  11   4   1      720.09      672.63     23.41 o 
  12   4   1      159.64      152.36     13.02 o 
  13   4   1        0.02        0.32      6.54 o 
  14   4   1       13.95       27.92      9.53 o 
  15   4   1        0.26        3.39     10.02 o 
   1   5   1      439.07      444.46     11.96 o 
   2   5   1      508.63      507.59     12.13 o 
   3   5   1      232.39      241.25      8.61 o 
   4   5   1       10.71       10.99      3.87 o 
   5   5   1      396.29      430.93     13.22 o 
   6   5   1       51.38       55.31      5.78 o 
   7   5   1      504.69      527.49     16.85 o 
   8   5   1      467.48      475.07     18.83 o 
   9   5   1      151.39      139.38     10.99 o 
  10   5   1       16.30       28.96      6.70 o 
  11   5   1      213.36      215.60     14.28 o 
  12   5   1       23.61       23.31      8.62 o 
  13   5   1        8.44       10.15      7.75 o 
  14   5   1       13.95        1.97     16.47 o 
   0   6   1       12.60        8.19      6.41 o 
   1   6   1       80.89       89.09      6.02 o 
   2   6   1       49.33       67.22      5.61 o 
   3   6   1       15.96       23.07      3.92 o 
   4   6   1       96.77      100.29      7.69 o 
   5   6   1       10.19        5.71      4.37 o 
   6   6   1       17.16       17.72      4.94 o 
   7   6   1      109.23      117.45     13.07 o 
   8   6   1      176.30      214.79     16.04 o 
   9   6   1       54.67       56.80      8.11 o 
  10   6   1       28.25       34.36      7.33 o 
  11   6   1       10.36       12.45      7.62 o 
  12   6   1        0.05        3.85      7.83 o 
  13   6   1        9.30        1.62      8.80 o 
   1   7   1        0.38        2.02      3.64 o 
   2   7   1       71.24       61.23      5.81 o 
   3   7   1      200.59      202.77     11.01 o 
   4   7   1       68.20       70.44      7.63 o 
   5   7   1        0.32        5.38      4.80 o 
   6   7   1       38.93       47.96      7.46 o 
   7   7   1        6.31       -1.26      5.29 o 
   8   7   1        0.69        5.07      5.73 o 
   9   7   1       70.17       50.91     10.00 o 
  10   7   1       60.32       54.62      9.85 o 
  11   7   1       10.67       16.68      9.87 o 
  12   7   1        0.01        6.41     10.63 o 
   0   8   1      420.11      408.65     33.60 o 
   1   8   1      245.95      265.18     12.16 o 
   2   8   1       39.61       44.30      6.75 o 
   3   8   1      412.73      442.66     19.45 o 
   4   8   1        2.68       20.68      6.06 o 
   5   8   1        0.41        6.76      5.60 o 
   6   8   1      124.82      111.73     11.27 o 
   7   8   1       43.10       42.19     10.06 o 
   8   8   1        0.52        4.66      7.14 o 
   9   8   1      133.35      140.63     18.29 o 
  10   8   1       60.81       92.14     14.70 o 
  11   8   1        2.99       -4.32     10.71 o 
   1   9   1        3.79       -2.51      6.08 o 
   2   9   1      138.22      124.31     11.89 o 
   3   9   1      439.77      410.91     19.75 o 
   4   9   1       22.89       19.95      7.72 o 
   5   9   1        0.51        8.18      7.61 o 
   6   9   1        1.80       -3.66      8.43 o 
   7   9   1        0.09       -1.27      9.00 o 
   8   9   1       13.81       37.28     11.18 o 
   9   9   1       16.42       -0.52     10.78 o 
   0  10   1       36.23       34.86     16.39 o 
   1  10   1       12.42       25.18     11.38 o 
   2  10   1        2.68       20.36      9.97 o 
   3  10   1        0.44        5.97     12.42 o 
   4  10   1        0.84        5.57     12.40 o 
   5  10   1        6.44        8.00     10.36 o 
   6  10   1       11.67        9.58     10.53 o 
   7  10   1       17.24       10.70     13.77 o 
   1  11   1        6.14       46.29     30.17 o 
   2  11   1       30.03       30.45     19.40 o 
   0   0   2       32.48       37.33      5.41 o 
   1   0   2    23749.75    23941.60    417.26 o 
   2   0   2     1510.21     1485.02     30.68 o 
   3   0   2       19.36       29.10      3.19 o 
   4   0   2      352.37      334.78     13.72 o 
   5   0   2      982.09     1091.44     25.99 o 
   6   0   2       89.57      109.98      9.23 o 
   7   0   2     1783.70     1973.55     41.53 o 
   8   0   2      246.19      238.49     11.81 o 
   9   0   2        0.35        1.56      3.93 o 
  10   0   2       41.31       38.11      7.95 o 
  11   0   2        0.91       11.81      7.12 o 
  12   0   2       10.98        9.25      8.27 o 
  13   0   2      283.01      242.64     22.80 o 
  14   0   2        1.03       17.36     10.53 o 
  15   0   2        0.03       11.01     10.85 o 
  16   0   2        0.03      -17.09     11.39 o 
   1   1   2    16813.16    16684.86    216.17 o 
   2   1   2     3015.25     2885.71     39.14 o 
   3   1   2     3195.66     2982.77     39.14 o 
   4   1   2      378.49      380.16      7.37 o 
   5   1   2      156.24      135.88      4.75 o 
   6   1   2        1.57        3.57      2.10 o 
   7   1   2     1807.38     2137.83     31.45 o 
   8   1   2       35.41       52.63      4.22 o 
   9   1   2       21.64       17.28      3.73 o 
  10   1   2      112.03      111.43      7.46 o 
  11   1   2      389.30      357.33     15.74 o 
  12   1   2      160.45      124.49     11.89 o 
  13   1   2      141.18      111.24     10.03 o 
  14   1   2       29.93       37.88     10.70 o 
  15   1   2        0.15        2.95      7.71 o 
  16   1   2       15.82       10.00     10.66 o 
   0   2   2     2040.34     2125.67     40.58 o 
   1   2   2     7221.35     7612.91    100.16 o 
   2   2   2       22.56       27.56      1.97 o 
   3   2   2      101.02       94.99      3.34 o 
   4   2   2        0.17        1.13      1.53 o 
   5   2   2       90.56       93.13      4.24 o 
   6   2   2      238.47      237.61      7.23 o 
   7   2   2     1787.51     1652.18     28.74 o 
   8   2   2        3.72        4.49      3.14 o 
   9   2   2        2.05        2.38      3.35 o 
  10   2   2        6.55        8.25      4.40 o 
  11   2   2       10.75       16.58      5.04 o 
  12   2   2        9.85       10.31      5.90 o 
  13   2   2      139.78      128.77     11.55 o 
  14   2   2       13.66       -0.10      9.59 o 
  15   2   2        3.72       17.05     11.93 o 
  16   2   2        1.01       -2.28      9.76 o 
   1   3   2     3115.26     2969.43     42.11 o 
   2   3   2     2816.27     2835.97     40.57 o 
   3   3   2     5816.42     5887.83     76.42 o 
   4   3   2      523.84      587.49     10.91 o 
   5   3   2      157.41      178.82      6.24 o 
   6   3   2      136.17      162.71      7.45 o 
   7   3   2       68.61       78.20      5.69 o 
   8   3   2      255.20      229.53      9.82 o 
   9   3   2      605.79      550.96     15.38 o 
  10   3   2      626.10      559.04     17.53 o 
  11   3   2      105.85      128.57      9.47 o 
  12   3   2        1.76        9.85      5.41 o 
  13   3   2        9.33       12.98      8.01 o 
  14   3   2        4.25       11.73      8.39 o 
  15   3   2        9.73       11.48      9.69 o 
   0   4   2     3250.95     3109.25     67.76 o 
   1   4   2       10.14        1.28      2.13 o 
   2   4   2     1966.16     1889.57     28.18 o 
   3   4   2       17.02       19.61      2.95 o 
   4   4   2      836.54      806.29     14.62 o 
   5   4   2       53.75       60.53      3.92 o 
   6   4   2       93.67      114.56      6.64 o 
   7   4   2       11.17        8.40      3.40 o 
   8   4   2     1126.40     1066.90     27.85 o 
   9   4   2        7.48        9.36      4.78 o 
  10   4   2       10.52        9.78      5.47 o 
  11   4   2       47.61       50.87      7.64 o 
  12   4   2      170.35      183.30     13.95 o 
  13   4   2        1.29       -3.69      6.51 o 
  14   4   2       17.92       20.94      9.74 o 
  15   4   2        5.91       11.26     11.69 o 
   1   5   2       81.90       75.07      5.31 o 
   2   5   2      493.86      472.28     11.31 o 
   3   5   2       11.07       11.40      3.20 o 
   4   5   2       23.14       25.17      3.57 o 
   5   5   2        0.56        0.89      3.25 o 
   6   5   2      219.29      232.56     11.26 o 
   7   5   2       52.49       60.86      6.65 o 
   8   5   2      101.60      103.18      9.06 o 
   9   5   2      420.52      426.56     18.61 o 
  10   5   2       96.47       95.19      9.75 o 
  11   5   2       34.52       52.54      8.00 o 
  12   5   2       33.99       47.83      8.62 o 
  13   5   2        6.40       -1.10      8.14 o 
  14   5   2        0.45        8.16     10.46 o 
   0   6   2      297.67      308.33     14.92 o 
   1   6   2      430.30      427.04     12.80 o 
   2   6   2      285.38      321.68     10.80 o 
   3   6   2      930.14      914.56     20.20 o 
   4   6   2       71.64       96.42      7.54 o 
   5   6   2      206.88      199.04     11.03 o 
   6   6   2        8.00        4.90      4.40 o 
   7   6   2       51.07       42.93      6.60 o 
   8   6   2      485.77      493.01     29.35 o 
   9   6   2      828.53      826.79     26.45 o 
  10   6   2       66.48       61.39      9.32 o 
  11   6   2        1.90       14.64      8.04 o 
  12   6   2        8.93        2.21      7.95 o 
  13   6   2       38.75       44.08     11.09 o 
   1   7   2        9.87        4.92      3.78 o 
   2   7   2      140.83      129.75      8.38 o 
   3   7   2      502.16      466.44     17.01 o 
   4   7   2       62.22       76.99      8.20 o 
   5   7   2      200.72      197.59     13.63 o 
   6   7   2       42.90       39.19      7.28 o 
   7   7   2      106.29      117.44     10.40 o 
   8   7   2        1.60        1.74      7.99 o 
   9   7   2       38.33       47.14      8.91 o 
  10   7   2      121.81      120.63     12.98 o 
  11   7   2       47.23       58.29     10.62 o 
  12   7   2        0.11       -8.42      9.78 o 
   0   8   2       37.80       42.98     11.75 o 
   1   8   2        3.75        2.00      5.10 o 
   2   8   2      275.78      267.09     13.58 o 
   3   8   2       97.68      115.56     10.02 o 
   4   8   2      315.20      320.97     16.59 o 
   5   8   2       50.88       40.99      8.20 o 
   6   8   2       22.82       12.88      7.00 o 
   7   8   2       62.80       40.74      9.09 o 
   8   8   2        1.04        1.00      7.04 o 
   9   8   2       74.25       81.08     11.70 o 
  10   8   2        0.06       18.55     10.77 o 
  11   8   2        0.03       -0.43     10.74 o 
   1   9   2       49.97       45.14      7.54 o 
   2   9   2      149.81      163.67     14.70 o 
   3   9   2      897.25      816.87     51.46 o 
   4   9   2       15.95       13.98      7.72 o 
   5   9   2       39.94       43.46      8.97 o 
   6   9   2        2.29       16.24      8.25 o 
   7   9   2        0.80       18.26      8.61 o 
   8   9   2       12.69       33.69     10.90 o 
   9   9   2        1.00        6.64     10.71 o 
   0  10   2       96.62      153.62     35.68 o 
   1  10   2        9.56        9.76     10.16 o 
   2  10   2       46.00       55.28     12.52 o 
   3  10   2        0.72        1.45      9.52 o 
   4  10   2       54.86       68.81     11.85 o 
   5  10   2        5.23       -9.25      9.61 o 
   6  10   2       26.03       21.90     12.68 o 
   7  10   2        3.26       17.43     14.52 o 
   1  11   2       29.80       11.68     19.21 o 
   2  11   2        4.76       12.54     15.06 o 
   1   1   3     2142.38     2077.08     28.74 o 
   2   1   3      218.53      234.49      4.62 o 
   3   1   3     7384.48     7469.65     98.77 o 
   4   1   3      106.19      108.74      3.95 o 
   5   1   3      570.92      575.69     10.49 o 
   6   1   3      282.01      311.03      9.67 o 
   7   1   3      152.78      214.22      8.19 o 
   8   1   3      117.04      154.98      6.66 o 
   9   1   3      294.87      292.09     14.97 o 
  10   1   3        6.16        2.60      3.62 o 
  11   1   3       57.36       55.54      7.36 o 
  12   1   3      331.30      305.32     15.45 o 
  13   1   3       48.10       60.06      9.41 o 
  14   1   3       94.93       73.34     11.00 o 
  15   1   3       31.08       28.49      9.97 o 
  16   1   3        1.75        1.82      9.59 o 
   0   2   3     1538.60     1248.68     31.04 o 
   1   2   3        5.70       12.90      1.67 o 
   2   2   3      668.98      677.65     10.87 o 
   3   2   3      633.04      654.48     11.31 o 
   4   2   3      773.26      746.18     12.42 o 
   5   2   3     1561.43     1338.57     21.56 o 
   6   2   3      135.20      157.00      6.83 o 
   7   2   3       24.66       24.01      3.41 o 
   8   2   3       15.39       20.63      4.04 o 
   9   2   3      324.24      312.30     12.00 o 
  10   2   3      297.99      317.49     12.84 o 
  11   2   3      542.85      575.98     17.79 o 
  12   2   3       27.98       28.42      7.16 o 
  13   2   3      369.84      358.58     19.31 o 
  14   2   3       13.57        9.69      7.36 o 
  15   2   3       18.89       38.40     10.09 o 
  16   2   3        4.53       -5.91     10.24 o 
   1   3   3      218.09      246.73      7.68 o 
   2   3   3      186.94      263.63      6.73 o 
   3   3   3     1720.84     1738.70     25.38 o 
   4   3   3      301.65      343.96      7.98 o 
   5   3   3       64.08       89.98      4.74 o 
   6   3   3       82.25       89.74      6.32 o 
   7   3   3      149.16      165.23      9.10 o 
   8   3   3       53.94       61.82      5.51 o 
   9   3   3      785.63      756.55     19.27 o 
  10   3   3        0.70        4.43      4.83 o 
  11   3   3      230.74      228.98     12.48 o 
  12   3   3       38.11       37.67      6.71 o 
  13   3   3       22.92       12.57      7.67 o 
  14   3   3        5.40       15.80      8.38 o 
  15   3   3       28.84       40.81     10.64 o 
   0   4   3      726.72      865.02     21.59 o 
   1   4   3       97.03      123.30      5.57 o 
   2   4   3      449.30      508.29     10.61 o 
   3   4   3     2916.55     2895.67     40.84 o 
   4   4   3        5.23        7.62      2.46 o 
   5   4   3      128.80      151.36      5.83 o 
   6   4   3      343.04      329.66     11.81 o 
   7   4   3        2.36       -2.73      3.59 o 
   8   4   3      565.56      525.02     16.61 o 
   9   4   3     1202.43     1079.57     25.18 o 
  10   4   3      219.78      230.62     12.50 o 
  11   4   3        7.91        6.72      5.72 o 
  12   4   3      238.18      230.62     14.71 o 
  13   4   3       46.29       48.43      8.71 o 
  14   4   3        0.21        5.77      9.78 o 
  15   4   3        1.27       15.06     12.02 o 
   1   5   3      448.24      439.58     12.62 o 
   2   5   3     1533.81     1464.55     25.52 o 
   3   5   3        0.96        6.07      2.83 o 
   4   5   3        2.55        0.08      2.71 o 
   5   5   3        7.86        6.21      3.69 o 
   6   5   3        1.73       -3.82      3.17 o 
   7   5   3      487.06      461.31     16.27 o 
   8   5   3      807.98      792.23     29.29 o 
   9   5   3       94.21       84.98      8.75 o 
  10   5   3       11.54        0.40      5.28 o 
  11   5   3        0.51        1.21      6.46 o 
  12   5   3       12.51       16.19      7.68 o 
  13   5   3       50.39       71.08     11.07 o 
  14   5   3        4.93       17.18     10.66 o 
   0   6   3      265.14      255.06     13.84 o 
   1   6   3      270.62      268.76     10.33 o 
   2   6   3       69.50       73.06      5.55 o 
   3   6   3        5.70       10.63      3.92 o 
   4   6   3       29.91       23.38      4.71 o 
   5   6   3       49.17       60.00      6.52 o 
   6   6   3       16.43       20.28      5.43 o 
   7   6   3      192.25      207.60     17.13 o 
   8   6   3      174.14      207.48     13.08 o 
   9   6   3       12.33       17.43      6.90 o 
  10   6   3       38.19       35.56      8.17 o 
  11   6   3       14.49       29.59      8.32 o 
  12   6   3        5.25        2.61      7.64 o 
  13   6   3        2.04        8.05      9.42 o 
   1   7   3        0.77        2.57      3.70 o 
   2   7   3       40.92       36.49      5.48 o 
   3   7   3        6.82       11.02      5.12 o 
   4   7   3       47.32       47.20      6.30 o 
   5   7   3        4.59       13.71      5.36 o 
   6   7   3       36.44       26.47      7.05 o 
   7   7   3       24.47       33.35      8.64 o 
   8   7   3       56.78       68.11     10.80 o 
   9   7   3        6.54       13.44      7.63 o 
  10   7   3        2.29        3.61      7.43 o 
  11   7   3       29.23       28.41     10.27 o 
  12   7   3       15.93        4.21      9.64 o 
   0   8   3      377.33      390.91     23.02 o 
   1   8   3        3.91       -4.03      4.51 o 
   2   8   3      143.53      156.11     11.32 o 
   3   8   3        0.18       -2.00      5.06 o 
   4   8   3       44.22       32.07      7.30 o 
   5   8   3       20.48       16.36      7.18 o 
   6   8   3       70.91       73.12     10.11 o 
   7   8   3       30.53       22.87      7.91 o 
   8   8   3        0.92        6.87      7.62 o 
   9   8   3       11.20        3.06      8.12 o 
  10   8   3        3.71       12.09      9.11 o 
  11   8   3       15.81       13.35     11.81 o 
   1   9   3      131.05      155.70     21.14 o 
   2   9   3      217.11      234.54     20.43 o 
   3   9   3       39.15       47.38      9.96 o 
   4   9   3        8.55       22.71      8.70 o 
   5   9   3       13.73       23.93      8.23 o 
   6   9   3        9.14        8.27      7.64 o 
   7   9   3        0.18        3.94      8.06 o 
   8   9   3       10.91       24.57      9.58 o 
   9   9   3       11.02       16.85     11.70 o 
   0  10   3       25.93       47.94     24.65 o 
   1  10   3       21.62        9.53     17.49 o 
   2  10   3       38.33       53.19     23.10 o 
   3  10   3       17.67       18.23     11.16 o 
   4  10   3       35.94       38.45     10.72 o 
   5  10   3        0.33        8.00      9.75 o 
   6  10   3        8.56        8.61     12.08 o 
   7  10   3       17.59       -7.56     13.57 o 
   1  11   3        5.36      -16.66     29.52 o 
   2  11   3        7.08        4.35     14.32 o 
   0   0   4     4617.11     4570.64    115.24 o 
   1   0   4      520.69      527.32     11.45 o 
   2   0   4     8468.10     8452.78    149.65 o 
   3   0   4     2889.69     2715.83     50.93 o 
   4   0   4     1220.50     1226.80     25.88 o 
   5   0   4       51.90       38.96      4.05 o 
   6   0   4     2304.72     2283.83     46.29 o 
   7   0   4       78.85      115.67      8.01 o 
   8   0   4     2094.04     2127.94     45.41 o 
   9   0   4      958.68     1006.05     26.18 o 
  10   0   4        2.01       -2.04      5.58 o 
  11   0   4      132.06      138.87     14.66 o 
  12   0   4       64.80       60.18     12.30 o 
  13   0   4      240.83      256.00     21.41 o 
  14   0   4       96.40       89.00     13.77 o 
  15   0   4        1.19       17.30     15.36 o 
  16   0   4        1.39       23.28     14.73 o 
   1   1   4     2053.95     2100.11     29.05 o 
   2   1   4     1458.47     1481.51     21.42 o 
   3   1   4      671.62      706.40     11.33 o 
   4   1   4     3649.02     3648.99     50.21 o 
   5   1   4      319.06      272.96      7.00 o 
   6   1   4       41.97       70.97      4.75 o 
   7   1   4      203.43      229.28      7.57 o 
   8   1   4      113.87       99.53      6.75 o 
   9   1   4      179.20      178.05      8.88 o 
  10   1   4      387.68      374.95     14.43 o 
  11   1   4       66.18       57.77      8.59 o 
  12   1   4       27.73       20.37      6.07 o 
  13   1   4       19.67       15.85      7.02 o 
  14   1   4       16.21       25.16      7.99 o 
  15   1   4        0.12        3.17      7.81 o 
  16   1   4       23.88       25.93     10.95 o 
   0   2   4    48516.61    49654.76    864.75 o 
   1   2   4     6280.29     6223.08     79.18 o 
   2   2   4       10.86       17.88      2.06 o 
   3   2   4     3033.31     2962.05     39.62 o 
   4   2   4     1290.95     1249.30     18.94 o 
   5   2   4      577.56      550.22     10.46 o 
   6   2   4     1585.63     1766.82     26.40 o 
   7   2   4       37.88       46.24      4.14 o 
   8   2   4        1.36       -2.25      3.01 o 
   9   2   4      590.73      594.80     19.17 o 
  10   2   4      124.93      115.14      7.99 o 
  11   2   4      433.45      416.04     16.28 o 
  12   2   4      144.47      171.84     12.86 o 
  13   2   4       32.14       40.39      7.95 o 
  14   2   4        0.04        6.95      7.19 o 
  15   2   4        2.81        9.48      9.35 o 
  16   2   4        1.97       10.69     12.65 o 
   1   3   4      874.28      974.74     15.69 o 
   2   3   4     1626.04     1685.35     27.25 o 
   3   3   4      188.79      196.57      5.74 o 
   4   3   4       19.08       22.13      2.66 o 
   5   3   4      702.82      728.87     13.10 o 
   6   3   4      104.96      116.50      6.35 o 
   7   3   4      142.33      154.96      7.71 o 
   8   3   4       87.34       85.83      6.24 o 
   9   3   4        8.94       20.48      4.80 o 
  10   3   4       21.16       18.95      5.27 o 
  11   3   4       82.41       72.31      7.45 o 
  12   3   4        0.71       10.20      5.44 o 
  13   3   4        4.90       16.45      7.13 o 
  14   3   4        0.27       -0.94      8.72 o 
  15   3   4        5.29        4.06     11.02 o 
   0   4   4      920.27      869.83     21.75 o 
   1   4   4     2812.45     2832.09     39.85 o 
   2   4   4       38.34       64.37      4.99 o 
   3   4   4     3016.54     2953.96     41.65 o 
   4   4   4       80.28      103.86      5.19 o 
   5   4   4      205.86      222.42      7.13 o 
   6   4   4      191.77      208.07     10.03 o 
   7   4   4       83.99       95.32      7.26 o 
   8   4   4       15.59       21.42      4.68 o 
   9   4   4     1595.16     1508.49     32.88 o 
  10   4   4       75.21       91.84      9.49 o 
  11   4   4       46.96       47.85      7.31 o 
  12   4   4        0.74       -2.23      6.68 o 
  13   4   4      100.99       87.26     11.20 o 
  14   4   4       20.88       18.18     12.57 o 
  15   4   4       18.96       27.66     14.78 o 
   1   5   4      742.60      759.44     16.46 o 
   2   5   4       42.51       48.96      4.58 o 
   3   5   4        0.14       -1.02      2.66 o 
   4   5   4       43.21       42.78      4.41 o 
   5   5   4      381.40      393.21     14.20 o 
   6   5   4      109.23      120.89      9.14 o 
   7   5   4      543.60      521.05     18.56 o 
   8   5   4      512.05      454.88     17.03 o 
   9   5   4      465.80      460.36     17.42 o 
  10   5   4       40.02       49.04      8.81 o 
  11   5   4       15.13       20.98      7.43 o 
  12   5   4       10.84        9.35      7.32 o 
  13   5   4        0.02       -1.73      9.02 o 
  14   5   4       32.19       45.76     11.89 o 
   0   6   4       72.29       68.57     15.14 o 
   1   6   4        6.45       12.31      3.69 o 
   2   6   4      311.31      310.13     11.42 o 
   3   6   4      552.75      529.55     14.34 o 
   4   6   4       97.93      130.73     10.20 o 
   5   6   4       50.38       35.39      6.02 o 
   6   6   4        0.34        2.28      4.18 o 
   7   6   4      193.42      210.33     15.54 o 
   8   6   4      198.50      175.08     13.43 o 
   9   6   4      300.04      296.84     18.16 o 
  10   6   4      124.50      125.23     14.35 o 
  11   6   4       15.43       25.30      8.51 o 
  12   6   4       18.62       20.11      8.91 o 
  13   6   4       41.55       48.09     11.42 o 
   1   7   4        0.00       -0.19      4.00 o 
   2   7   4       26.45       19.25      4.62 o 
   3   7   4      156.58      182.15     11.64 o 
   4   7   4      631.23      542.61     18.82 o 
   5   7   4        8.27        5.39      5.79 o 
   6   7   4       61.53       55.69      8.71 o 
   7   7   4       10.27       23.39      7.17 o 
   8   7   4       43.82       50.69     10.39 o 
   9   7   4        3.74       13.79      7.42 o 
  10   7   4       16.68        8.25      7.53 o 
  11   7   4        0.23        3.34      8.58 o 
  12   7   4       18.55       41.36     10.87 o 
   0   8   4      131.70      172.49     15.27 o 
   1   8   4       50.00       61.03      7.32 o 
   2   8   4      132.71      163.20     14.82 o 
   3   8   4       53.24       37.98      7.63 o 
   4   8   4        1.52        9.48      6.19 o 
   5   8   4       14.99       23.68      8.38 o 
   6   8   4       40.27       58.83     12.32 o 
   7   8   4       23.59       21.47      7.89 o 
   8   8   4       49.94       59.45     10.12 o 
   9   8   4       31.78       32.33      9.04 o 
  10   8   4       23.08       32.53     10.17 o 
  11   8   4       22.53       32.96     12.80 o 
   1   9   4      339.47      293.46     21.00 o 
   2   9   4      177.10      194.26     16.32 o 
   3   9   4       74.82       92.66     12.36 o 
   4   9   4      299.58      288.52     21.00 o 
   5   9   4      239.94      229.47     25.10 o 
   6   9   4       10.64       15.72     10.70 o 
   7   9   4        1.82       -7.02      7.47 o 
   8   9   4        0.85        9.25      8.94 o 
   9   9   4       16.25       31.43     11.51 o 
   0  10   4       20.71       -3.30     19.56 o 
   1  10   4       41.08       51.51     16.05 o 
   2  10   4      122.39      136.04     28.11 o 
   3  10   4       20.13       16.80     10.23 o 
   4  10   4      163.68      206.03     20.14 o 
   5  10   4        2.87        1.61      9.11 o 
   6  10   4        2.43       19.00     10.78 o 
   7  10   4        7.44       22.93     23.14 o 
   1  11   4        9.08      -12.67     17.75 o 
   2  11   4        1.24        3.40     21.49 o 
   1   1   5     9184.66     9172.79    119.77 o 
   2   1   5       12.64       19.59      1.74 o 
   3   1   5      585.67      556.43      9.55 o 
   4   1   5      147.53      171.69      5.24 o 
   5   1   5        0.00        2.25      1.91 o 
   6   1   5        4.88       14.43      2.98 o 
   7   1   5      360.84      402.57      9.89 o 
   8   1   5      247.57      235.71      9.07 o 
   9   1   5       28.44       17.19      4.16 o 
  10   1   5        0.18       -5.28      3.52 o 
  11   1   5      483.94      440.67     17.75 o 
  12   1   5        3.07        7.14      5.60 o 
  13   1   5       15.75       11.32      7.38 o 
  14   1   5       24.83       37.51      8.47 o 
  15   1   5       34.59       19.57      8.81 o 
  16   1   5        0.28       11.77     11.12 o 
   0   2   5    71857.22    70331.57   1223.09 o 
   1   2   5     1945.32     1925.85     26.58 o 
   2   2   5     2860.21     2864.97     40.36 o 
   3   2   5        3.73        7.75      1.95 o 
   4   2   5     2187.19     2256.18     32.88 o 
   5   2   5     1818.08     1878.34     28.49 o 
   6   2   5     1899.03     1996.10     29.41 o 
   7   2   5       89.77      108.52      5.97 o 
   8   2   5      270.15      293.63     11.01 o 
   9   2   5       94.24      107.02      7.50 o 
  10   2   5      974.55      885.84     30.84 o 
  11   2   5       91.33      105.99      9.22 o 
  12   2   5      158.96      136.76     11.88 o 
  13   2   5        8.79        0.63      6.16 o 
  14   2   5        0.23        7.74      7.17 o 
  15   2   5        0.19       15.31      9.62 o 
  16   2   5       22.21       31.90     14.93 o 
   1   3   5      197.12      182.38      5.76 o 
   2   3   5     2934.50     2958.57     40.34 o 
   3   3   5      913.31      893.41     15.98 o 
   4   3   5     4926.10     5436.58     71.34 o 
   5   3   5      165.89      161.30      5.63 o 
   6   3   5      823.03      813.69     15.74 o 
   7   3   5       36.58       45.48      4.92 o 
   8   3   5      640.18      600.48     16.58 o 
   9   3   5      132.05      129.45      9.49 o 
  10   3   5     1438.40     1346.37     29.50 o 
  11   3   5       52.82       57.72      7.08 o 
  12   3   5        0.81        1.09      5.50 o 
  13   3   5        1.23       -2.18      6.46 o 
  14   3   5       31.74       39.11     13.07 o 
  15   3   5        0.03        6.20     10.82 o 
   0   4   5     1493.60     1344.75     30.33 o 
   1   4   5       70.08       86.82      5.21 o 
   2   4   5      583.37      599.82     11.85 o 
   3   4   5      102.45      151.56      6.85 o 
   4   4   5      199.13      236.80      8.54 o 
   5   4   5       65.84       81.72      6.67 o 
   6   4   5      672.78      694.85     17.30 o 
   7   4   5       10.91       19.26      4.21 o 
   8   4   5       44.44       46.12      5.84 o 
   9   4   5      114.67      126.43      9.10 o 
  10   4   5      291.39      270.45     13.75 o 
  11   4   5       71.07       81.17      9.11 o 
  12   4   5      128.10      148.34     13.23 o 
  13   4   5       23.84       21.72      9.04 o 
  14   4   5       31.31       35.98     12.20 o 
  15   4   5        1.58      -10.34     15.04 o 
   1   5   5     1132.95     1084.54     20.12 o 
   2   5   5       23.38       30.99      3.86 o 
   3   5   5      132.91      117.13      6.66 o 
   4   5   5       69.31       98.79      6.27 o 
   5   5   5        5.33       10.11      3.60 o 
   6   5   5      491.92      437.84     15.54 o 
   7   5   5      177.57      176.04     12.30 o 
   8   5   5        7.22       10.40      4.92 o 
   9   5   5       94.80       90.38      9.32 o 
  10   5   5      207.74      187.43     14.22 o 
  11   5   5       13.73        6.50      6.64 o 
  12   5   5       39.35       18.61      8.98 o 
  13   5   5        0.13       -1.73      7.87 o 
  14   5   5        7.22       21.13     17.03 o 
   0   6   5      147.38      184.97     12.69 o 
   1   6   5      129.99      136.28      8.50 o 
   2   6   5        0.36       -2.29      3.25 o 
   3   6   5      294.63      316.46     11.70 o 
   4   6   5        2.83        3.36      4.66 o 
   5   6   5      172.70      168.38     10.17 o 
   6   6   5       12.28       18.20      5.19 o 
   7   6   5      190.19      221.45     13.52 o 
   8   6   5        0.64        0.45      5.55 o 
   9   6   5      116.93      119.05     11.46 o 
  10   6   5       15.32       13.24      7.11 o 
  11   6   5       16.02       25.20      8.75 o 
  12   6   5       46.63       52.49     11.35 o 
  13   6   5        0.14        3.38      9.60 o 
   1   7   5       17.12       18.99      4.58 o 
   2   7   5       56.78       60.02      6.13 o 
   3   7   5      366.73      341.39     16.06 o 
   4   7   5      162.01      156.65     11.31 o 
   5   7   5       89.27       92.36      9.08 o 
   6   7   5       24.53       23.29      8.97 o 
   7   7   5      104.25      101.20     10.83 o 
   8   7   5       45.92       48.76      8.91 o 
   9   7   5       38.50       30.66      8.28 o 
  10   7   5      110.73      113.57     12.31 o 
  11   7   5      111.15      137.31     14.07 o 
  12   7   5       32.93       65.86     11.96 o 
   0   8   5      466.35      424.69     26.55 o 
   1   8   5        5.08       11.55      5.46 o 
   2   8   5       23.26       23.10      8.21 o 
   3   8   5        5.19       -2.81      6.01 o 
   4   8   5       28.84       33.33      7.65 o 
   5   8   5        0.20        4.45      6.30 o 
   6   8   5       81.06       77.20     10.25 o 
   7   8   5        1.29        1.75      7.20 o 
   8   8   5       17.55       30.78      8.73 o 
   9   8   5       22.12       41.21      9.36 o 
  10   8   5        0.65        4.96      8.38 o 
  11   8   5       24.46       30.78     11.98 o 
   1   9   5        0.42       17.61      9.48 o 
   2   9   5       13.37       25.70     16.23 o 
   3   9   5       42.17       50.00      9.95 o 
   4   9   5       64.97       67.43     11.76 o 
   5   9   5        4.58       27.47      9.51 o 
   6   9   5       32.29       30.39      9.04 o 
   7   9   5        0.49       -2.42      8.02 o 
   8   9   5        6.95       15.09      9.46 o 
   9   9   5        1.70        9.32     11.34 o 
   0  10   5        7.83       39.34     24.94 o 
   1  10   5        8.66        1.64     11.16 o 
   2  10   5       58.59       66.66     16.44 o 
   3  10   5       38.16       54.08     13.56 o 
   4  10   5      122.30      128.37     16.45 o 
   5  10   5       12.52       18.17     10.72 o 
   6  10   5        0.35       13.24     11.20 o 
   1  11   5        4.56       -7.22     18.82 o 
   0   0   6    17362.88    17065.53    513.05 o 
   1   0   6     8610.89     9063.13    160.55 o 
   2   0   6     5802.82     5769.88    103.70 o 
   3   0   6        0.05        8.38      2.67 o 
   4   0   6       37.08       72.20      6.19 o 
   5   0   6      334.37      262.45     10.06 o 
   6   0   6     2155.60     2090.32     43.23 o 
   7   0   6      978.77     1071.37     26.09 o 
   8   0   6      828.19      840.78     22.63 o 
   9   0   6       11.59       15.02      5.02 o 
  10   0   6       14.86        4.50      6.49 o 
  11   0   6       17.65       28.79      8.75 o 
  12   0   6      104.81      102.41     13.39 o 
  13   0   6      165.67      117.78     15.34 o 
  14   0   6        0.51       -8.20     10.24 o 
  15   0   6        7.57        2.74     12.07 o 
  16   0   6        1.28       16.59     14.89 o 
   1   1   6    54680.49    53248.36    682.76 o 
   2   1   6    17944.22    17740.81    220.34 o 
   3   1   6      630.63      569.75      9.94 o 
   4   1   6     1847.75     1884.30     26.89 o 
   5   1   6     2493.97     2551.52     35.69 o 
   6   1   6      366.34      411.38      9.32 o 
   7   1   6     3644.26     3585.63     49.72 o 
   8   1   6      192.88      202.20      7.80 o 
   9   1   6        8.09        8.76      3.79 o 
  10   1   6        2.19        4.56      4.03 o 
  11   1   6       63.61       51.40      7.26 o 
  12   1   6        7.38        5.41      5.47 o 
  13   1   6       12.09       17.32      7.04 o 
  14   1   6        5.14       10.29      7.58 o 
  15   1   6        0.05       34.05      9.79 o 
  16   1   6        5.93        3.22     15.31 o 
   0   2   6    14450.74    14642.89    258.32 o 
   1   2   6    19957.63    19790.12    245.84 o 
   2   2   6     5251.45     5222.12     71.02 o 
   3   2   6      724.08      662.55     12.30 o 
   4   2   6      427.51      398.96     10.26 o 
   5   2   6     1887.32     1807.54     26.76 o 
   6   2   6      461.39      556.53     11.27 o 
   7   2   6      378.92      349.69     10.83 o 
   8   2   6      632.92      697.27     16.14 o 
   9   2   6        8.81       13.34      4.61 o 
  10   2   6      592.49      541.66     17.58 o 
  11   2   6       70.54       60.20      7.22 o 
  12   2   6      143.87      157.01     12.48 o 
  13   2   6        0.04       -0.69      6.12 o 
  14   2   6        0.00        1.84      7.70 o 
  15   2   6       17.04       11.15      9.95 o 
   1   3   6      464.54      524.67     10.56 o 
   2   3   6     4435.94     4651.96     64.69 o 
   3   3   6       84.29       69.29      4.39 o 
   4   3   6     1143.15     1368.20     22.72 o 
   5   3   6      413.67      413.24     11.31 o 
   6   3   6       12.59       12.61      2.69 o 
   7   3   6      340.43      367.81     13.07 o 
   8   3   6      676.55      665.89     17.58 o 
   9   3   6        5.12        8.64      4.65 o 
  10   3   6      777.05      770.83     22.28 o 
  11   3   6      263.85      297.59     15.43 o 
  12   3   6        2.76       -8.20      5.58 o 
  13   3   6        9.66       10.47      8.57 o 
  14   3   6       14.34       -8.33      9.16 o 
  15   3   6        0.23       16.98     11.05 o 
   0   4   6     1244.77     1286.54     29.44 o 
   1   4   6      254.80      262.48      7.83 o 
   2   4   6      332.82      313.13      8.70 o 
   3   4   6     1349.37     1529.81     26.53 o 
   4   4   6       82.26      104.39      5.82 o 
   5   4   6      253.61      272.19     10.77 o 
   6   4   6      270.68      270.77     11.49 o 
   7   4   6       61.43       49.38      6.36 o 
   8   4   6       45.98       52.44      6.10 o 
   9   4   6      622.32      623.70     19.14 o 
  10   4   6      107.45      112.67      9.92 o 
  11   4   6       33.94       43.14      8.83 o 
  12   4   6        3.89        9.85      7.01 o 
  13   4   6       76.12       55.74     10.04 o 
  14   4   6        1.75       10.77     10.53 o 
  15   4   6       14.71        5.37     27.43 o 
   1   5   6     1011.25     1075.82     20.95 o 
   2   5   6      366.59      369.51     11.41 o 
   3   5   6      878.16      832.66     17.13 o 
   4   5   6        5.92        1.04      3.45 o 
   5   5   6       83.84       78.57      6.48 o 
   6   5   6      390.51      385.12     16.35 o 
   7   5   6       62.22       63.68      7.99 o 
   8   5   6      296.71      325.74     15.95 o 
   9   5   6      177.22      192.96     12.88 o 
  10   5   6      138.11      139.66     11.26 o 
  11   5   6       80.99       65.67     11.21 o 
  12   5   6      100.00      106.75     12.56 o 
  13   5   6       65.79       84.91     12.77 o 
  14   5   6        0.38        7.83     10.61 o 
   0   6   6      220.72      256.83     13.92 o 
   1   6   6      153.66      158.17      9.90 o 
   2   6   6       87.46       91.89      6.64 o 
   3   6   6       57.25       50.00      5.35 o 
   4   6   6      182.12      191.66     11.52 o 
   5   6   6      161.83      176.16     15.02 o 
   6   6   6       14.70       15.62      5.44 o 
   7   6   6      452.75      502.24     20.36 o 
   8   6   6        5.63       10.36      7.78 o 
   9   6   6        3.50        8.63      6.38 o 
  10   6   6        6.08        2.22      6.99 o 
  11   6   6       96.57       78.57     10.65 o 
  12   6   6       16.49       13.06      9.65 o 
  13   6   6       33.12       28.97     10.99 o 
   1   7   6        0.15       -0.63      4.39 o 
   2   7   6      811.43      714.43     18.80 o 
   3   7   6     1363.30     1272.03     30.59 o 
   4   7   6       31.60       25.24      6.86 o 
   5   7   6      180.18      187.55     12.54 o 
   6   7   6       28.31       29.41      6.84 o 
   7   7   6       44.97       46.61      8.22 o 
   8   7   6       45.34       44.01      8.95 o 
   9   7   6       33.70       37.23      8.42 o 
  10   7   6       56.10       65.39     13.24 o 
  11   7   6       21.62       34.27      9.97 o 
  12   7   6        2.77        4.64     10.92 o 
   0   8   6       16.44        5.47      7.74 o 
   1   8   6       55.61       58.07      7.15 o 
   2   8   6      139.31      149.56     13.91 o 
   3   8   6       10.29       12.20      7.01 o 
   4   8   6       24.07       27.87      7.15 o 
   5   8   6       48.70       58.24      9.18 o 
   6   8   6        6.18        8.51      6.81 o 
   7   8   6        6.29       10.32      7.78 o 
   8   8   6       21.05       33.07      8.71 o 
   9   8   6       40.11       46.99      9.96 o 
  10   8   6        0.76        4.37      9.00 o 
  11   8   6        0.90        4.92     14.35 o 
   1   9   6        2.65        5.31      8.34 o 
   2   9   6       34.10       54.44     10.63 o 
   3   9   6        0.83       -2.20      9.21 o 
   4   9   6        0.18       13.33      8.15 o 
   5   9   6      214.01      190.56     17.36 o 
   6   9   6       81.62      117.21     14.12 o 
   7   9   6       32.29       16.33      9.28 o 
   8   9   6        4.10       12.17      9.01 o 
   9   9   6        0.17       10.76     13.23 o 
   0  10   6       24.86       65.56     29.74 o 
   1  10   6       81.02       95.98     19.66 o 
   2  10   6        5.17        9.99     10.17 o 
   3  10   6        2.13       -3.30      9.57 o 
   4  10   6       28.58       37.39     13.40 o 
   5  10   6      127.88      127.85     18.08 o 
   6  10   6        5.95        4.12     12.14 o 
   1   1   7     9881.77    10358.36    135.66 o 
   2   1   7    12017.04    12315.37    160.65 o 
   3   1   7       27.49       31.40      3.25 o 
   4   1   7       31.15       35.97      2.85 o 
   5   1   7      587.49      636.79     11.92 o 
   6   1   7      376.04      427.77     10.30 o 
   7   1   7      724.95      750.81     14.46 o 
   8   1   7      243.29      286.29     10.26 o 
   9   1   7        0.54        8.68      3.72 o 
  10   1   7      459.29      489.06     16.30 o 
  11   1   7       34.31       41.96      7.22 o 
  12   1   7       14.49        9.58      8.42 o 
  13   1   7       27.60       22.82      7.37 o 
  14   1   7       64.56       68.64     10.01 o 
  15   1   7        9.06        6.26      9.73 o 
  16   1   7        5.46       -8.12     22.50 o 
   0   2   7      911.99      956.37     22.72 o 
   1   2   7       95.46       83.50      3.90 o 
   2   2   7      211.02      237.61      6.53 o 
   3   2   7      587.17      554.28     10.97 o 
   4   2   7      227.70      229.85      6.39 o 
   5   2   7      212.00      221.77      6.89 o 
   6   2   7       16.42       18.92      2.83 o 
   7   2   7       34.44       39.48      3.84 o 
   8   2   7      123.38      123.68      7.23 o 
   9   2   7      107.12       85.72      9.74 o 
  10   2   7        0.00        3.02      4.72 o 
  11   2   7       66.08       80.17      9.36 o 
  12   2   7        4.41        6.91      6.49 o 
  13   2   7      148.39      170.10     15.17 o 
  14   2   7        0.08        1.82      8.12 o 
  15   2   7        4.69        9.44      9.73 o 
   1   3   7      163.56      166.29      5.98 o 
   2   3   7        6.40       10.40      2.69 o 
   3   3   7      444.44      473.11     10.62 o 
   4   3   7      216.42      289.27      8.60 o 
   5   3   7        8.61       11.11      2.90 o 
   6   3   7      243.82      256.04      8.76 o 
   7   3   7       50.30       44.36      5.16 o 
   8   3   7      114.26      111.20      7.78 o 
   9   3   7       17.80       16.82      5.47 o 
  10   3   7        5.14        9.73      4.91 o 
  11   3   7        0.42        6.39      5.72 o 
  12   3   7       17.83       17.92      7.14 o 
  13   3   7        2.66       -2.36      7.85 o 
  14   3   7       10.07       13.78      9.29 o 
  15   3   7       15.00       34.82     12.51 o 
   0   4   7      371.39      328.87     12.43 o 
   1   4   7       78.50       77.72      4.56 o 
   2   4   7      423.60      453.58     10.19 o 
   3   4   7     1144.96     1289.92     22.51 o 
   4   4   7        2.20        0.24      2.74 o 
   5   4   7      189.52      199.00      8.19 o 
   6   4   7      121.81      116.56      7.71 o 
   7   4   7        0.31       -0.16      3.54 o 
   8   4   7       66.59       65.85     10.23 o 
   9   4   7      557.23      540.21     24.43 o 
  10   4   7        5.56       17.35      6.24 o 
  11   4   7      105.96      108.58     10.76 o 
  12   4   7       81.12       75.18      9.35 o 
  13   4   7       75.24       54.65     12.95 o 
  14   4   7        5.47        9.17     10.96 o 
  15   4   7        2.99        3.94     15.21 o 
   1   5   7      142.25      153.79      7.37 o 
   2   5   7      233.22      206.50      8.65 o 
   3   5   7       44.74       52.21      6.44 o 
   4   5   7       48.59       57.13      5.09 o 
   5   5   7       23.04       36.79      5.93 o 
   6   5   7      512.55      481.04     24.07 o 
   7   5   7      202.49      231.05     13.06 o 
   8   5   7        0.95        0.10      4.90 o 
   9   5   7       61.40       61.28      7.98 o 
  10   5   7        0.41       10.39      6.49 o 
  11   5   7       26.02       27.27      9.78 o 
  12   5   7       83.09      105.80     12.31 o 
  13   5   7       85.06      108.52     12.74 o 
  14   5   7       10.23       16.57     11.94 o 
   0   6   7     1027.77     1027.35     34.23 o 
   1   6   7       31.43       37.78      4.78 o 
   2   6   7      599.47      630.35     15.54 o 
   3   6   7      238.60      248.89     11.79 o 
   4   6   7       42.17       45.68      6.63 o 
   5   6   7       17.82       15.07      6.51 o 
   6   6   7        4.09        8.17      4.88 o 
   7   6   7        1.06        8.22      5.36 o 
   8   6   7      132.89      134.35     11.14 o 
   9   6   7       75.43       62.98      9.48 o 
  10   6   7       72.64       85.54     14.15 o 
  11   6   7       20.88       15.71      9.08 o 
  12   6   7      112.71      124.74     16.96 o 
  13   6   7       25.55       11.08      9.69 o 
   1   7   7      473.90      538.69     21.80 o 
   2   7   7     1225.29     1122.56     26.29 o 
   3   7   7       11.41       13.25      5.88 o 
   4   7   7        0.60        0.89      5.24 o 
   5   7   7       60.98       66.21      8.06 o 
   6   7   7       18.83       14.90      6.19 o 
   7   7   7      212.61      193.45     14.25 o 
   8   7   7      395.20      360.69     23.35 o 
   9   7   7        1.39        2.97      7.63 o 
  10   7   7       73.60       72.94     11.62 o 
  11   7   7        8.81       26.73     10.43 o 
  12   7   7       11.61       14.58     11.67 o 
   0   8   7      100.00       94.75     13.17 o 
   1   8   7        5.05       20.81      6.21 o 
   2   8   7        5.20        4.83      6.80 o 
   3   8   7        5.82        4.56      6.44 o 
   4   8   7       32.10       39.27      9.83 o 
   5   8   7        0.32        5.44      7.21 o 
   6   8   7       12.37        7.74      6.69 o 
   7   8   7       41.20       43.31      9.34 o 
   8   8   7       55.32       62.01     10.72 o 
   9   8   7        1.19        5.13      9.09 o 
  10   8   7        2.74        9.64     10.15 o 
  11   8   7        3.21        4.22     14.17 o 
   1   9   7        5.47        8.03      8.59 o 
   2   9   7       14.49       18.40      8.50 o 
   3   9   7       40.26       42.92     12.31 o 
   4   9   7       49.67       52.86     11.72 o 
   5   9   7       81.21       86.65     14.85 o 
   6   9   7        3.07        3.08     12.49 o 
   7   9   7       16.08       54.74     11.65 o 
   8   9   7        1.40        9.14     10.13 o 
   9   9   7        1.87        4.66     14.47 o 
   0  10   7       72.32       65.95     20.39 o 
   1  10   7       13.74        8.09      9.13 o 
   2  10   7        1.89       14.68     12.76 o 
   3  10   7        0.66       -2.61     11.50 o 
   4  10   7       35.00       34.42     11.76 o 
   5  10   7       28.64       34.64     12.23 o 
   6  10   7        0.28        8.63     12.69 o 
   0   0   8     3609.96     3529.23     92.48 o 
   1   0   8      705.13      642.79     16.84 o 
   2   0   8     2686.16     2585.54     49.50 o 
   3   0   8       16.77       14.36      7.88 o 
   4   0   8     2035.34     1980.86     40.29 o 
   5   0   8      743.64      644.03     17.21 o 
   6   0   8      425.60      404.05     13.49 o 
   7   0   8        0.13        1.40      3.59 o 
   8   0   8     1573.44     1578.89     36.62 o 
   9   0   8       58.65       48.56      7.05 o 
  10   0   8      728.89      677.95     30.25 o 
  11   0   8      481.09      524.63     27.54 o 
  12   0   8      400.37      448.73     26.89 o 
  13   0   8       52.60       45.05     12.78 o 
  14   0   8        2.77        0.15     11.58 o 
  15   0   8       98.60      116.01     30.08 o 
  16   0   8        4.24       15.33     31.46 o 
   1   1   8     1197.80     1118.19     16.70 o 
   2   1   8     3924.88     3735.43     49.22 o 
   3   1   8        0.59        0.76      1.58 o 
   4   1   8     2008.57     1979.81     28.48 o 
   5   1   8       21.38       33.27      3.89 o 
   6   1   8        4.15        8.11      2.65 o 
   7   1   8       30.38       37.52      4.37 o 
   8   1   8       93.87      125.12      6.47 o 
   9   1   8       36.16       45.88      5.52 o 
  10   1   8       50.38       50.50      6.51 o 
  11   1   8      212.15      181.67     12.72 o 
  12   1   8        1.46       -0.87      5.99 o 
  13   1   8       85.15       77.01      9.80 o 
  14   1   8       24.56       26.45      9.22 o 
  15   1   8        0.03       13.25     10.76 o 
   0   2   8     5252.47     5104.14    102.81 o 
   1   2   8      309.62      289.20      7.21 o 
   2   2   8     1488.48     1495.82     23.24 o 
   3   2   8     5311.20     5625.64     77.01 o 
   4   2   8     1782.41     1836.07     26.94 o 
   5   2   8      185.89      209.58      6.76 o 
   6   2   8      499.09      530.93     11.32 o 
   7   2   8      236.39      228.35      8.63 o 
   8   2   8      137.50      140.62      8.52 o 
   9   2   8     1539.73     1408.63     31.05 o 
  10   2   8      917.61      856.06     22.24 o 
  11   2   8       18.68       23.98      5.76 o 
  12   2   8      246.44      216.45     16.11 o 
  13   2   8       75.86       72.22     10.70 o 
  14   2   8       12.58        5.73      8.26 o 
  15   2   8        1.08        4.98      9.46 o 
   1   3   8        5.86       22.55      2.72 o 
   2   3   8       16.24       27.08      2.94 o 
   3   3   8      285.99      260.52      8.04 o 
   4   3   8     1438.25     1382.70     23.27 o 
   5   3   8       39.25       50.73      4.95 o 
   6   3   8      676.24      611.20     14.65 o 
   7   3   8       95.52       75.79      9.42 o 
   8   3   8      171.66      146.58      9.31 o 
   9   3   8      150.64      159.77     10.90 o 
  10   3   8      250.44      257.34     14.18 o 
  11   3   8        4.07       -0.49      5.14 o 
  12   3   8       54.37       54.62      8.28 o 
  13   3   8       55.55       60.00     10.76 o 
  14   3   8        0.88       -1.82      8.86 o 
  15   3   8       15.65       -7.12     10.61 o 
   0   4   8     2934.29     2563.57     56.40 o 
   1   4   8      307.04      330.19     11.22 o 
   2   4   8       49.54       62.19      4.69 o 
   3   4   8       63.69       75.13      5.17 o 
   4   4   8       58.48       53.16      4.48 o 
   5   4   8       18.54       30.95      3.86 o 
   6   4   8      211.34      208.17     11.50 o 
   7   4   8      140.12      126.84      9.39 o 
   8   4   8        0.23        1.55      4.46 o 
   9   4   8      151.25      170.61     13.43 o 
  10   4   8       70.68       73.13      8.52 o 
  11   4   8       23.58       29.48      7.02 o 
  12   4   8        6.18       13.18      6.94 o 
  13   4   8       20.94       17.64      7.51 o 
  14   4   8       19.29       30.51     14.18 o 
   1   5   8       43.45       44.49      4.79 o 
   2   5   8       11.57        8.71      3.25 o 
   3   5   8      204.84      228.34     10.10 o 
   4   5   8        5.11        4.86      3.54 o 
   5   5   8      119.16      127.69      9.25 o 
   6   5   8       68.44       67.18      9.33 o 
   7   5   8       29.34       20.76      5.86 o 
   8   5   8       67.23       57.89     11.08 o 
   9   5   8      209.35      201.97     13.39 o 
  10   5   8       77.44       81.62      9.18 o 
  11   5   8       17.08       22.32      7.10 o 
  12   5   8        0.26        5.01      7.54 o 
  13   5   8        1.90        1.98      8.46 o 
  14   5   8        0.37        9.69     13.24 o 
   0   6   8      142.97      162.50     12.69 o 
   1   6   8      386.33      373.63     13.62 o 
   2   6   8      818.85      804.89     19.02 o 
   3   6   8       16.28       26.16      5.00 o 
   4   6   8       16.27       11.07      4.89 o 
   5   6   8      121.26      113.15      9.95 o 
   6   6   8       20.47       14.73      5.77 o 
   7   6   8        2.25        6.59      5.71 o 
   8   6   8      319.44      316.72     18.18 o 
   9   6   8        0.42        7.94      6.61 o 
  10   6   8        0.64        1.18      7.14 o 
  11   6   8        1.22        2.01      7.55 o 
  12   6   8       10.74       23.98      8.96 o 
  13   6   8       34.68       25.54     10.48 o 
   1   7   8      397.59      455.07     19.06 o 
   2   7   8      392.70      434.84     28.12 o 
   3   7   8       19.65       27.48      6.32 o 
   4   7   8      327.53      325.45     21.27 o 
   5   7   8      300.38      262.03     22.93 o 
   6   7   8       83.55       77.68     10.87 o 
   7   7   8       50.85       47.47      8.60 o 
   8   7   8       97.53       76.71     10.93 o 
   9   7   8       15.38       29.09      8.55 o 
  10   7   8        0.16       -2.52      7.47 o 
  11   7   8        0.10        6.88      8.63 o 
  12   7   8       15.55       31.95     12.69 o 
   0   8   8        1.29        9.25      8.47 o 
   1   8   8      189.96      173.05     13.17 o 
   2   8   8       35.54       56.50      8.40 o 
   3   8   8        4.61       14.42      7.53 o 
   4   8   8        4.37        6.04      7.06 o 
   5   8   8       31.83       22.77      7.05 o 
   6   8   8        0.80        2.93      7.13 o 
   7   8   8       82.66       69.13     10.77 o 
   8   8   8       17.88       16.35      8.32 o 
   9   8   8        1.23       16.50      9.13 o 
  10   8   8        1.52       15.96     10.02 o 
   1   9   8       26.14       29.18      8.55 o 
   2   9   8        2.61       20.66      8.93 o 
   3   9   8      133.27      122.87     15.65 o 
   4   9   8       37.97       26.43     10.79 o 
   5   9   8        3.10        9.67      9.44 o 
   6   9   8      111.73      104.09     17.22 o 
   7   9   8       10.40       11.55      9.98 o 
   8   9   8        4.32       10.94      9.65 o 
   0  10   8      211.59      297.55     38.41 o 
   1  10   8        2.48       29.70     11.28 o 
   2  10   8        4.19       12.37      9.91 o 
   3  10   8        2.78       17.19     11.42 o 
   4  10   8       36.26       41.36     12.64 o 
   5  10   8        6.14        5.84     11.40 o 
   6  10   8       22.77       17.16     27.12 o 
   1   1   9     1252.64     1207.13     18.10 o 
   2   1   9      108.18      103.33      4.08 o 
   3   1   9      207.63      239.99     10.55 o 
   4   1   9      324.60      307.13      9.41 o 
   5   1   9      194.77      216.30      7.19 o 
   6   1   9       32.04       42.95      3.79 o 
   7   1   9       12.35       12.19      3.06 o 
   8   1   9      187.87      224.27      8.74 o 
   9   1   9      134.38      122.26      7.76 o 
  10   1   9      218.53      237.40     12.22 o 
  11   1   9      152.98      143.75     11.65 o 
  12   1   9       15.39       16.92      6.75 o 
  13   1   9        0.91       -1.27      7.20 o 
  14   1   9        5.19       14.00      9.90 o 
  15   1   9       16.31       12.92     11.22 o 
   0   2   9      248.63      296.95      9.69 o 
   1   2   9      334.71      367.24     12.76 o 
   2   2   9       27.47       36.90      3.06 o 
   3   2   9     1084.75     1088.30     17.34 o 
   4   2   9     3099.21     3266.80     44.82 o 
   5   2   9        0.19        2.38      2.28 o 
   6   2   9        6.05        0.55      3.13 o 
   7   2   9        1.99        2.11      2.94 o 
   8   2   9       46.30       58.64      7.21 o 
   9   2   9      274.68      245.92     13.16 o 
  10   2   9      574.88      563.44     18.62 o 
  11   2   9      237.95      232.14     13.72 o 
  12   2   9       30.55       11.27      7.41 o 
  13   2   9       13.43        9.12      8.03 o 
  14   2   9       62.94       62.20     11.55 o 
  15   2   9       21.99       29.62     11.19 o 
   1   3   9       83.83      112.77      4.58 o 
   2   3   9     2342.41     2352.10     35.57 o 
   3   3   9      121.72      124.93      5.61 o 
   4   3   9        0.92        3.61      2.77 o 
   5   3   9       46.22       46.15      4.63 o 
   6   3   9       18.67       36.97      4.16 o 
   7   3   9      124.77      133.43      9.12 o 
   8   3   9        0.80       -0.29      4.15 o 
   9   3   9      287.89      291.35     14.80 o 
  10   3   9      164.18      185.14     12.09 o 
  11   3   9      166.47      167.42     12.78 o 
  12   3   9       13.77       27.01      7.23 o 
  13   3   9        0.03        1.61      7.87 o 
  14   3   9       81.59       85.73     12.84 o 
  15   3   9        1.23       26.62     13.46 o 
   0   4   9      290.46      274.21     12.22 o 
   1   4   9      241.16      223.90      7.97 o 
   2   4   9        0.04        0.11      2.50 o 
   3   4   9      127.64      159.00      6.95 o 
   4   4   9      101.03      131.96      7.41 o 
   5   4   9      180.49      210.00      9.48 o 
   6   4   9       42.93       47.94      6.52 o 
   7   4   9        9.47        5.64      4.57 o 
   8   4   9       26.97       30.94      5.99 o 
   9   4   9       96.58       91.01      8.72 o 
  10   4   9      182.14      160.52     13.93 o 
  11   4   9        3.24        6.80      5.97 o 
  12   4   9      119.13      111.61     10.76 o 
  13   4   9       10.93       14.64      7.58 o 
  14   4   9       27.22       32.25     17.17 o 
   1   5   9        1.17       -2.05      3.06 o 
   2   5   9      236.13      274.96     11.07 o 
   3   5   9       50.89       44.74      6.24 o 
   4   5   9        5.95        2.52      3.50 o 
   5   5   9       27.05       14.35      4.59 o 
   6   5   9       55.45       42.85      6.68 o 
   7   5   9       31.42       28.79      5.97 o 
   8   5   9      243.99      256.35     15.66 o 
   9   5   9        8.49        8.49      6.65 o 
  10   5   9       12.53       12.75      6.38 o 
  11   5   9        0.32        2.45      6.15 o 
  12   5   9        2.22        0.35      7.37 o 
  13   5   9       21.97       24.65     10.04 o 
  14   5   9       14.96       10.65     13.93 o 
   0   6   9       97.15      112.25     13.40 o 
   1   6   9        1.75        2.98      4.60 o 
   2   6   9      107.17      129.05      8.52 o 
   3   6   9       86.99       90.05      7.79 o 
   4   6   9        7.23        8.45      5.88 o 
   5   6   9       67.04       63.66      7.63 o 
   6   6   9       24.85       22.20      6.07 o 
   7   6   9       66.64       71.71      8.35 o 
   8   6   9        1.43       -8.00      5.76 o 
   9   6   9       98.26       87.82     10.09 o 
  10   6   9       19.82       33.87      9.30 o 
  11   6   9        7.29        5.39      7.73 o 
  12   6   9        0.06        7.59      8.34 o 
  13   6   9        8.94       14.55     11.49 o 
   1   7   9     2121.64     1876.87     43.58 o 
   2   7   9        3.25        2.80      5.01 o 
   3   7   9        0.54        0.10      4.81 o 
   4   7   9       38.53       34.18      6.62 o 
   5   7   9       39.74       29.83      7.05 o 
   6   7   9      111.79      130.93     13.95 o 
   7   7   9      499.33      474.76     26.13 o 
   8   7   9        2.28        8.59      6.90 o 
   9   7   9        4.27       11.99      7.71 o 
  10   7   9       36.32       43.91     10.23 o 
  11   7   9       42.86       51.63     11.28 o 
  12   7   9        5.82       13.39     12.19 o 
   0   8   9       25.04       46.33     10.69 o 
   1   8   9       90.27       92.82      9.91 o 
   2   8   9       19.52       18.64      6.35 o 
   3   8   9       13.76       11.39      7.42 o 
   4   8   9        0.09        5.36      7.10 o 
   5   8   9       74.96       72.63     10.97 o 
   6   8   9       20.19       28.02      8.23 o 
   7   8   9       13.58       14.03      8.48 o 
   8   8   9       15.22       14.84      8.60 o 
   9   8   9       23.41       18.93      9.45 o 
  10   8   9        0.19       19.43     10.49 o 
   1   9   9       43.80       49.94      9.82 o 
   2   9   9        0.30       10.56      9.03 o 
   3   9   9       25.32       12.29      8.84 o 
   4   9   9        9.82       14.62     10.14 o 
   5   9   9       19.16       15.63     12.55 o 
   6   9   9       48.86       66.52     12.81 o 
   7   9   9        0.66        6.26     10.20 o 
   8   9   9        5.18        0.94     11.23 o 
   0  10   9        0.20       -1.90     17.11 o 
   1  10   9        6.85        9.22      9.94 o 
   2  10   9        7.10        5.55      9.52 o 
   3  10   9        1.28       26.61     12.97 o 
   4  10   9       15.90       30.07     12.17 o 
   5  10   9        0.16       12.17     14.64 o 
   0   0  10     5783.41     5460.66    141.38 o 
   1   0  10     4383.88     4367.72     81.03 o 
   2   0  10     1286.23     1253.16     27.14 o 
   3   0  10       22.54       18.42      3.48 o 
   4   0  10      259.89      270.97     16.32 o 
   5   0  10      750.81      621.22     19.21 o 
   6   0  10       74.47       96.95      8.85 o 
   7   0  10       98.28      102.58      8.11 o 
   8   0  10       69.64       75.07      7.79 o 
   9   0  10       84.27       91.02      9.11 o 
  10   0  10     2142.53     2024.27     57.98 o 
  11   0  10        0.84       -9.10      7.88 o 
  12   0  10        0.23       -7.01      8.43 o 
  13   0  10        1.03        9.99     10.80 o 
  14   0  10        8.44        0.47     27.08 o 
  15   0  10        0.18       -4.37     22.82 o 
   1   1  10     1235.38     1250.02     19.74 o 
   2   1  10     6396.30     6174.54     83.48 o 
   3   1  10      250.40      216.68      6.91 o 
   4   1  10     3984.39     4031.24     54.32 o 
   5   1  10       31.22       40.75      3.86 o 
   6   1  10      518.12      484.03     11.03 o 
   7   1  10      430.22      413.70     10.99 o 
   8   1  10      773.29      810.30     16.23 o 
   9   1  10       57.42       63.45      6.69 o 
  10   1  10     1681.07     1679.09     36.50 o 
  11   1  10      300.01      311.01     16.83 o 
  12   1  10        5.34       15.75      8.98 o 
  13   1  10        0.03       -1.55      8.17 o 
  14   1  10        0.28        9.21      9.73 o 
  15   1  10       42.64       37.74     12.38 o 
   0   2  10     1175.50     1232.41     26.81 o 
   1   2  10      171.27      158.06      5.86 o 
   2   2  10      272.12      282.23      8.22 o 
   3   2  10      117.39      141.01      6.23 o 
   4   2  10       60.28       46.42      5.02 o 
   5   2  10        1.49        2.61      2.46 o 
   6   2  10      188.05      185.38      7.39 o 
   7   2  10       46.81       42.30      4.52 o 
   8   2  10       17.45       18.92      4.65 o 
   9   2  10       74.58       85.46      8.12 o 
  10   2  10      216.51      193.74     12.00 o 
  11   2  10       49.03       37.10      7.01 o 
  12   2  10        0.41        0.75      7.25 o 
  13   2  10        1.29        8.77      8.27 o 
  14   2  10        2.85       14.53      9.13 o 
  15   2  10       23.65       50.07     12.76 o 
   1   3  10      934.97      843.75     15.62 o 
   2   3  10     5056.84     4980.26     69.28 o 
   3   3  10       14.45       23.02      4.07 o 
   4   3  10       12.17        9.63      2.87 o 
   5   3  10     1223.10     1198.58     24.28 o 
   6   3  10      507.21      489.31     14.43 o 
   7   3  10        0.04       -2.87      3.64 o 
   8   3  10      279.77      288.82     14.34 o 
   9   3  10       19.22       14.52      5.40 o 
  10   3  10      573.31      520.60     30.71 o 
  11   3  10       79.56       78.76      8.93 o 
  12   3  10        0.01       -1.39      6.06 o 
  13   3  10        2.90        4.81      8.40 o 
  14   3  10        1.44      -11.82      8.50 o 
  15   3  10        2.47        7.73     15.38 o 
   0   4  10     5428.34     5196.31     98.67 o 
   1   4  10     1029.06      974.92     18.15 o 
   2   4  10      483.32      469.86     13.24 o 
   3   4  10      309.18      316.82     11.72 o 
   4   4  10       61.35       55.61      5.42 o 
   5   4  10      284.31      319.93     16.19 o 
   6   4  10      560.33      510.64     18.03 o 
   7   4  10      137.32      160.37     13.38 o 
   8   4  10        8.88       -1.23      4.71 o 
   9   4  10      329.35      288.18     15.40 o 
  10   4  10       64.12       71.27      8.52 o 
  11   4  10       12.39       19.62      6.71 o 
  12   4  10        8.34        4.22      6.53 o 
  13   4  10        1.51        7.12      7.39 o 
  14   4  10        5.32       18.12     12.31 o 
   1   5  10       50.55       50.35      5.18 o 
   2   5  10      415.47      415.82     13.71 o 
   3   5  10       32.24       29.92      4.55 o 
   4   5  10        2.38        7.25      3.80 o 
   5   5  10        0.10       12.57      4.62 o 
   6   5  10       20.25       12.21      5.14 o 
   7   5  10        3.72        3.51      5.07 o 
   8   5  10       34.92       44.74      7.77 o 
   9   5  10        0.22       -3.87      5.42 o 
  10   5  10       49.90       46.49     11.05 o 
  11   5  10       25.56       17.54      7.17 o 
  12   5  10       27.45       52.86      9.82 o 
  13   5  10        3.40        9.07      8.76 o 
   0   6  10       41.19       31.90     10.14 o 
   1   6  10      652.25      587.07     19.50 o 
   2   6  10      291.64      295.11     13.03 o 
   3   6  10        0.49        3.85      4.12 o 
   4   6  10      159.29      144.59      9.63 o 
   5   6  10       17.95        7.93      5.10 o 
   6   6  10        7.45        0.60      5.52 o 
   7   6  10      421.68      437.39     21.14 o 
   8   6  10        0.08        4.38      6.29 o 
   9   6  10       24.89       28.48      7.43 o 
  10   6  10        9.66       12.98      7.18 o 
  11   6  10       21.73       50.67      9.72 o 
  12   6  10        4.24       16.76      9.66 o 
  13   6  10       33.87       43.54     16.90 o 
   1   7  10        4.13        7.13      5.66 o 
   2   7  10       15.18       16.04      5.54 o 
   3   7  10       11.95        5.18      5.72 o 
   4   7  10       40.33       41.65      7.67 o 
   5   7  10        4.05        4.65      5.68 o 
   6   7  10      723.11      695.52     30.66 o 
   7   7  10       20.77       25.84      9.34 o 
   8   7  10        0.53        6.10      6.63 o 
   9   7  10        1.50       10.78      8.25 o 
  10   7  10       39.60       43.94      9.89 o 
  11   7  10        3.51       11.54      9.49 o 
   0   8  10      604.48      553.79     34.95 o 
   1   8  10       10.10       17.11      6.11 o 
   2   8  10        0.17        4.98      6.92 o 
   3   8  10        0.00       -0.84      6.64 o 
   4   8  10        1.74       12.39      7.30 o 
   5   8  10        0.11        3.05      8.10 o 
   6   8  10       79.59       80.52     11.93 o 
   7   8  10       17.51       15.36      8.66 o 
   8   8  10        0.97       16.52     10.18 o 
   9   8  10        1.67        9.41      9.41 o 
  10   8  10        3.92       30.17     12.24 o 
   1   9  10        2.68        4.61      8.97 o 
   2   9  10      158.57      165.14     17.59 o 
   3   9  10      102.14      117.19     13.93 o 
   4   9  10       16.28       20.40     11.25 o 
   5   9  10       91.17       66.32     15.43 o 
   6   9  10       34.14       39.62     12.15 o 
   7   9  10        8.51       12.68     11.27 o 
   8   9  10        3.30        9.82     16.95 o 
   0  10  10        7.61      -18.68     39.41 o 
   1  10  10       52.15       44.16     11.62 o 
   2  10  10        0.29        2.76     10.23 o 
   3  10  10        3.15       34.12     16.36 o 
   4  10  10       16.83       12.06     11.77 o 
   5  10  10       20.33       19.14     14.02 o 
   1   1  11      946.38      835.91     13.98 o 
   2   1  11      886.02      961.31     15.76 o 
   3   1  11     1113.04     1139.65     18.34 o 
   4   1  11      604.70      663.46     12.63 o 
   5   1  11       10.91       20.59      3.14 o 
   6   1  11       11.90       18.04      3.46 o 
   7   1  11       48.32       45.33      4.38 o 
   8   1  11      279.05      301.40     10.49 o 
   9   1  11      887.22      783.46     19.89 o 
  10   1  11      450.74      460.15     18.51 o 
  11   1  11        2.07       10.32      7.03 o 
  12   1  11       17.29        6.99      7.87 o 
  13   1  11        4.57       18.41      9.58 o 
  14   1  11       12.26       18.99     10.16 o 
  15   1  11       20.79       29.02     13.48 o 
   0   2  11      163.58      154.37      8.71 o 
   1   2  11      625.27      588.24     12.33 o 
   2   2  11     2369.10     2488.81     37.03 o 
   3   2  11     1762.52     1896.77     29.70 o 
   4   2  11       22.48       29.52      3.55 o 
   5   2  11      213.57      198.58      7.14 o 
   6   2  11      212.67      208.10      8.35 o 
   7   2  11      240.30      229.56      9.83 o 
   8   2  11      611.58      645.63     19.04 o 
   9   2  11      801.77      763.56     21.61 o 
  10   2  11       14.06       15.78      5.86 o 
  11   2  11       34.98       24.84      6.45 o 
  12   2  11        0.88       -6.27      7.12 o 
  13   2  11       62.61       63.95     11.33 o 
  14   2  11       16.66       17.07      9.89 o 
  15   2  11        0.38      -17.68     13.92 o 
   1   3  11     6829.50     6466.31     88.46 o 
   2   3  11     3229.00     2935.65     43.45 o 
   3   3  11      974.01      929.87     19.01 o 
   4   3  11      480.84      499.70     13.42 o 
   5   3  11      759.94      761.20     17.05 o 
   6   3  11       71.91       64.14      5.65 o 
   7   3  11      438.06      424.28     19.61 o 
   8   3  11       11.29        9.58      6.58 o 
   9   3  11      108.00      121.08     12.75 o 
  10   3  11        0.57        5.02      5.48 o 
  11   3  11       62.33       53.09      8.26 o 
  12   3  11        4.78        9.68      6.45 o 
  13   3  11        1.09       -2.07      7.99 o 
  14   3  11       20.84       19.49     10.72 o 
   0   4  11        8.65        5.19      5.22 o 
   1   4  11      828.22      820.44     17.56 o 
   2   4  11      376.50      348.72     11.60 o 
   3   4  11       44.56       49.82      5.00 o 
   4   4  11       28.37       31.48      5.26 o 
   5   4  11        1.12        1.04      3.29 o 
   6   4  11        0.30        1.07      3.96 o 
   7   4  11       14.51        6.02      5.43 o 
   8   4  11       18.84       25.49      5.84 o 
   9   4  11       17.79       27.05      6.10 o 
  10   4  11       39.51       36.29      6.88 o 
  11   4  11      340.63      301.10     16.75 o 
  12   4  11        2.46        2.37      6.50 o 
  13   4  11       46.39       59.24     12.71 o 
  14   4  11        8.21       16.66     10.82 o 
   1   5  11      360.95      345.26     13.41 o 
   2   5  11      271.99      238.14     10.60 o 
   3   5  11      197.75      217.82     10.76 o 
   4   5  11       31.64       37.73      5.07 o 
   5   5  11        1.38       -1.37      3.99 o 
   6   5  11        0.40        3.73      4.44 o 
   7   5  11      281.51      268.00     14.74 o 
   8   5  11       40.92       29.16      6.68 o 
   9   5  11       12.90       16.33      6.34 o 
  10   5  11        0.05        1.33      5.77 o 
  11   5  11        3.00        3.95      6.45 o 
  12   5  11       22.50       32.51      8.55 o 
  13   5  11        5.63        8.26      9.02 o 
   0   6  11      554.18      540.60     28.37 o 
   1   6  11       50.66       58.33      7.14 o 
   2   6  11      386.71      400.30     17.18 o 
   3   6  11        1.31        1.28      4.46 o 
   4   6  11       25.22       20.94      5.27 o 
   5   6  11       25.79       14.91      5.50 o 
   6   6  11       62.28       39.61     11.93 o 
   7   6  11       38.42       40.98      7.52 o 
   8   6  11       28.70       26.05      7.08 o 
   9   6  11        9.03       23.51      7.33 o 
  10   6  11       32.48       44.04      8.64 o 
  11   6  11       22.95       36.02     10.54 o 
  12   6  11        1.53       12.80      9.17 o 
   1   7  11        4.02        4.46      5.29 o 
   2   7  11       33.12       19.63      5.92 o 
   3   7  11       18.34       11.51      5.99 o 
   4   7  11       15.97       18.74      7.44 o 
   5   7  11        4.06        0.01      6.09 o 
   6   7  11       61.25       69.99      9.60 o 
   7   7  11       90.48       97.65     10.45 o 
   8   7  11        7.60        9.60      7.01 o 
   9   7  11        0.01        6.64      7.80 o 
  10   7  11        0.91       17.24      8.53 o 
  11   7  11       14.25       21.94     10.55 o 
   0   8  11       10.27        1.59      7.84 o 
   1   8  11        4.57        6.92      5.79 o 
   2   8  11        1.02        6.62      6.50 o 
   3   8  11       16.86        9.98      7.61 o 
   4   8  11       20.72       28.27      9.22 o 
   5   8  11       91.60       72.89     11.44 o 
   6   8  11       49.99       36.95     10.00 o 
   7   8  11       16.08       17.66      9.00 o 
   8   8  11        0.10        3.59      8.70 o 
   9   8  11       13.92       22.88     10.75 o 
  10   8  11        0.29       16.93     15.55 o 
   1   9  11        1.07       11.91      8.29 o 
   2   9  11        3.72        0.41      8.96 o 
   3   9  11        4.19        7.13      8.79 o 
   4   9  11        0.73        5.59      9.04 o 
   5   9  11       18.06       14.93     10.01 o 
   6   9  11       39.88       51.67     13.30 o 
   7   9  11       59.07       68.16     14.32 o 
   8   9  11        3.17        5.66     23.14 o 
   0  10  11        2.33       13.53     17.86 o 
   1  10  11        4.22       11.12      9.87 o 
   2  10  11        4.24       10.75     10.21 o 
   3  10  11        0.01       15.15     13.11 o 
   4  10  11        9.10       23.27     13.77 o 
   0   0  12      622.14      695.46     98.21 o 
   1   0  12     4233.71     3999.41     75.74 o 
   2   0  12     1147.11     1134.39     28.80 o 
   3   0  12      513.84      486.56     14.43 o 
   4   0  12        5.61        8.27      3.91 o 
   5   0  12      201.33      214.42     11.11 o 
   6   0  12      420.11      461.09     15.61 o 
   7   0  12      586.60      596.67     22.11 o 
   8   0  12      250.04      225.00     13.14 o 
   9   0  12      144.35      161.92     11.96 o 
  10   0  12        6.28       23.28     10.60 o 
  11   0  12       16.15       13.79     13.02 o 
  12   0  12       42.15       43.38     24.58 o 
  13   0  12        3.89       14.45     29.41 o 
  14   0  12        2.91        3.87     15.54 o 
  15   0  12        6.14       15.54     19.45 o 
   1   1  12       47.51       61.76      3.60 o 
   2   1  12      245.86      191.41      6.26 o 
   3   1  12      231.72      263.06      7.77 o 
   4   1  12        0.32        3.91      2.52 o 
   5   1  12        0.00        1.32      2.76 o 
   6   1  12       15.70       25.20      4.28 o 
   7   1  12       45.65       62.36      5.13 o 
   8   1  12       86.01       80.45      6.24 o 
   9   1  12      152.67      187.67     12.92 o 
  10   1  12        3.43       -0.88      5.21 o 
  11   1  12      317.11      316.06     26.47 o 
  12   1  12        0.99        2.92      8.37 o 
  13   1  12        4.05       10.44     10.10 o 
  14   1  12        1.28       -9.03      9.83 o 
  15   1  12        0.21       -2.47     18.60 o 
   0   2  12        6.47        2.84      2.71 o 
   1   2  12     2031.66     2100.41     33.64 o 
   2   2  12      166.17      154.98      6.47 o 
   3   2  12     5581.74     5709.52     79.14 o 
   4   2  12      592.19      637.70     14.22 o 
   5   2  12      185.59      181.61      8.94 o 
   6   2  12       55.08       77.55      5.92 o 
   7   2  12       33.34       36.37      4.88 o 
   8   2  12       47.94       51.27      6.69 o 
   9   2  12     2305.69     2253.57     45.64 o 
  10   2  12        0.60       10.78      6.02 o 
  11   2  12        0.10       -6.90      5.65 o 
  12   2  12        5.95        8.34      8.01 o 
  13   2  12       14.39       13.46      9.18 o 
  14   2  12       17.63       10.30     10.63 o 
  15   2  12        0.03       -3.80     27.08 o 
   1   3  12      947.88      939.33     17.51 o 
   2   3  12     4628.30     4412.28     62.65 o 
   3   3  12     2910.35     2835.63     45.57 o 
   4   3  12      836.80      816.54     19.14 o 
   5   3  12        0.10        7.02      3.27 o 
   6   3  12       20.19       35.24      4.73 o 
   7   3  12       49.31       45.67      6.37 o 
   8   3  12       98.08      114.48      9.34 o 
   9   3  12       76.36       75.72      8.35 o 
  10   3  12        0.18        2.69      5.35 o 
  11   3  12       92.92       90.76      9.71 o 
  12   3  12       17.34       19.78      6.94 o 
  13   3  12       19.83       32.60      9.90 o 
  14   3  12       12.04       18.94     10.67 o 
   0   4  12      823.51      802.84     25.93 o 
   1   4  12        1.94       -0.69      2.98 o 
   2   4  12      101.32      123.03      7.32 o 
   3   4  12       14.72       26.69      4.28 o 
   4   4  12      192.47      194.71      9.56 o 
   5   4  12        0.02       -4.91      3.27 o 
   6   4  12        8.57       10.85      4.64 o 
   7   4  12        3.13        1.84      4.46 o 
   8   4  12       63.10       51.72      7.28 o 
   9   4  12       73.32       61.23      8.65 o 
  10   4  12       74.24       60.40      8.31 o 
  11   4  12        8.74       16.88      6.76 o 
  12   4  12       26.49       42.96      8.53 o 
  13   4  12        0.31       18.48      9.31 o 
  14   4  12       15.73       39.23     14.55 o 
   1   5  12      286.47      280.40     13.85 o 
   2   5  12      665.21      623.77     19.61 o 
   3   5  12      149.27      159.28      9.08 o 
   4   5  12       22.00       28.49      5.55 o 
   5   5  12        1.27       -0.16      4.04 o 
   6   5  12       76.71       88.34      9.08 o 
   7   5  12        9.16        8.14      5.43 o 
   8   5  12       73.00       70.91      8.78 o 
   9   5  12       15.10       24.77      6.83 o 
  10   5  12       90.83       97.88     11.43 o 
  11   5  12        5.22       28.57      7.83 o 
  12   5  12        0.07       -0.01      7.50 o 
  13   5  12       17.46       31.51      9.97 o 
   0   6  12      613.35      609.77     30.84 o 
   1   6  12     1586.26     1410.61     35.10 o 
   2   6  12      145.11      136.72     10.09 o 
   3   6  12       68.20       59.63      7.17 o 
   4   6  12       95.89       88.15      8.96 o 
   5   6  12      396.40      396.11     18.06 o 
   6   6  12       39.88       51.27      8.28 o 
   7   6  12       86.98       79.21      9.53 o 
   8   6  12       59.94       63.83      9.06 o 
   9   6  12       63.33       61.46      9.08 o 
  10   6  12        0.52        4.86      7.11 o 
  11   6  12        0.71        2.59      7.79 o 
  12   6  12        7.80       14.80      9.28 o 
   1   7  12      253.46      244.65     14.56 o 
   2   7  12      127.84      144.22     12.47 o 
   3   7  12       11.71       25.94      6.85 o 
   4   7  12        3.18       13.72      6.82 o 
   5   7  12      233.59      224.15     17.05 o 
   6   7  12      288.16      319.88     25.34 o 
   7   7  12       85.95      105.33     13.23 o 
   8   7  12        4.69       22.90      8.12 o 
   9   7  12        5.45       16.73      8.20 o 
  10   7  12        0.50       -2.12      8.42 o 
  11   7  12        1.03       12.40     10.74 o 
   0   8  12        1.39       11.57      8.67 o 
   1   8  12        0.21        5.75      6.03 o 
   2   8  12        9.37       10.53      6.99 o 
   3   8  12       18.54        4.57      7.95 o 
   4   8  12        0.13       -3.59      7.17 o 
   5   8  12        8.07       14.27      8.20 o 
   6   8  12        0.91        8.02      8.83 o 
   7   8  12        4.61       19.49      9.40 o 
   8   8  12        0.27        9.01     10.08 o 
   9   8  12        4.40       11.50     10.30 o 
   1   9  12       29.12       23.68      9.74 o 
   2   9  12        8.74       22.26      9.76 o 
   3   9  12       96.66      128.15     14.94 o 
   4   9  12      151.14      165.75     17.29 o 
   5   9  12        4.38        9.47     10.47 o 
   6   9  12       12.80       10.28     11.14 o 
   7   9  12       47.10       34.69     14.40 o 
   0  10  12      101.42      124.24     28.07 o 
   1  10  12        2.01        5.35     10.63 o 
   2  10  12        0.29       13.17     10.65 o 
   3  10  12        0.52       -7.36     11.86 o 
   4  10  12        0.00       -8.48     21.78 o 
   1   1  13      277.92      259.72      7.36 o 
   2   1  13      839.83      816.06     14.50 o 
   3   1  13      632.90      598.03     11.89 o 
   4   1  13      306.27      298.55     10.31 o 
   5   1  13        8.87       14.05      3.04 o 
   6   1  13      106.08      118.53      6.36 o 
   7   1  13       17.47       22.58      4.55 o 
   8   1  13       90.95      109.11      7.53 o 
   9   1  13      100.33      106.88      9.16 o 
  10   1  13       45.90       59.66      8.93 o 
  11   1  13       69.29       59.17      9.64 o 
  12   1  13        1.87       12.70      9.97 o 
  13   1  13       48.42       38.65     12.30 o 
  14   1  13        2.98        6.39     11.04 o 
  15   1  13        2.37      -25.37     25.94 o 
   0   2  13       87.94      134.62      7.35 o 
   1   2  13       44.54       38.56      4.09 o 
   2   2  13     1483.14     1461.91     26.45 o 
   3   2  13      105.68       95.18      5.61 o 
   4   2  13       28.60       34.49      4.46 o 
   5   2  13      245.58      245.97     13.57 o 
   6   2  13       68.38       47.57      5.12 o 
   7   2  13      182.91      180.26     11.80 o 
   8   2  13      186.24      204.11     11.97 o 
   9   2  13       12.62       22.12      6.18 o 
  10   2  13      389.31      402.33     17.99 o 
  11   2  13       18.65       21.60      6.74 o 
  12   2  13       18.47       15.99      8.17 o 
  13   2  13        1.67       -4.11     10.00 o 
  14   2  13       12.39       17.53     11.80 o 
   1   3  13       18.62       26.10      3.74 o 
   2   3  13     2440.05     2389.01     39.48 o 
   3   3  13      515.80      556.80     14.09 o 
   4   3  13      176.85      187.03     10.41 o 
   5   3  13      184.89      212.29      9.80 o 
   6   3  13        0.17        5.09      3.55 o 
   7   3  13       22.78       31.39      5.55 o 
   8   3  13      379.56      360.94     16.48 o 
   9   3  13       16.44       10.65      5.74 o 
  10   3  13       92.99       90.83      9.17 o 
  11   3  13       37.38       34.42      7.37 o 
  12   3  13       17.34       24.67      7.79 o 
  13   3  13       16.25       30.00      9.86 o 
  14   3  13       31.19       29.87     10.78 o 
   0   4  13       94.71       91.52      8.78 o 
   1   4  13      306.87      319.13     13.88 o 
   2   4  13       53.11       61.04      5.46 o 
   3   4  13      127.98      138.84      7.96 o 
   4   4  13      180.79      190.92      9.62 o 
   5   4  13       98.63       99.64      7.01 o 
   6   4  13       37.00       35.68      5.62 o 
   7   4  13        0.00        4.55      5.06 o 
   8   4  13       33.35       27.34      8.27 o 
   9   4  13      114.46      114.24     10.35 o 
  10   4  13        0.03       -3.41      5.93 o 
  11   4  13       32.40       29.56      7.64 o 
  12   4  13      110.12      108.16     11.33 o 
  13   4  13        0.86        6.41      8.57 o 
   1   5  13     1031.30     1005.28     29.19 o 
   2   5  13      101.06       89.31      7.66 o 
   3   5  13        0.08        0.58      4.55 o 
   4   5  13        4.69        5.46      4.38 o 
   5   5  13       71.16       65.48      7.11 o 
   6   5  13       77.05       72.79      7.92 o 
   7   5  13       73.24       61.35     10.01 o 
   8   5  13       34.46       32.98      6.98 o 
   9   5  13        7.06       24.98      7.12 o 
  10   5  13       22.71       26.49      7.49 o 
  11   5  13       11.53        8.03      7.48 o 
  12   5  13        0.15        2.66      7.91 o 
  13   5  13        4.78       19.29      9.77 o 
   0   6  13      610.08      607.11     37.12 o 
   1   6  13      105.38       91.56      9.03 o 
   2   6  13      180.56      183.30     12.05 o 
   3   6  13       13.30       18.24      5.54 o 
   4   6  13       11.18       21.04      5.81 o 
   5   6  13        9.14        9.84      6.08 o 
   6   6  13       22.56       14.06      6.50 o 
   7   6  13       43.15       38.72      7.50 o 
   8   6  13        0.06        1.35      6.43 o 
   9   6  13        3.80       20.66      7.06 o 
  10   6  13        1.07        9.16      7.61 o 
  11   6  13       13.55       19.71      8.46 o 
  12   6  13        1.11        4.69      9.52 o 
   1   7  13       32.73       27.06      6.53 o 
   2   7  13       37.46       34.45      6.69 o 
   3   7  13       11.73        2.65      5.78 o 
   4   7  13        0.69       -6.88      6.37 o 
   5   7  13       16.98       17.00      7.49 o 
   6   7  13       17.59       28.17      9.79 o 
   7   7  13        0.25       -8.07      6.71 o 
   8   7  13      125.06      127.64     13.20 o 
   9   7  13       18.45       26.73      9.85 o 
  10   7  13        0.03       -8.02      9.00 o 
  11   7  13        0.12      -19.65     13.10 o 
   0   8  13        8.15       13.16      8.79 o 
   1   8  13       13.55       19.60      7.47 o 
   2   8  13        1.54       12.32      7.12 o 
   3   8  13       25.87       19.70      8.90 o 
   4   8  13        4.40       -3.97      7.44 o 
   5   8  13        3.29       14.48      8.48 o 
   6   8  13       34.12       40.84     12.47 o 
   7   8  13        0.66        5.91      9.32 o 
   8   8  13        0.69        4.97     10.62 o 
   9   8  13        7.28        9.28     17.19 o 
   1   9  13       77.51       78.93     11.78 o 
   2   9  13        3.72       12.21      8.70 o 
   3   9  13        1.58        7.08      9.84 o 
   4   9  13        8.51        9.67      9.93 o 
   5   9  13       14.43       28.42     12.16 o 
   6   9  13        7.27       10.03     11.32 o 
   7   9  13       70.30       96.52     34.47 o 
   0  10  13        1.65       16.55     18.48 o 
   1  10  13        0.06       14.93     10.36 o 
   2  10  13        8.82       11.84     11.12 o 
   3  10  13        4.33       32.80     15.22 o 
   0   0  14      244.85      217.98     14.34 o 
   1   0  14      289.04      293.75     12.10 o 
   2   0  14     2159.34     2002.78     42.16 o 
   3   0  14     1115.98     1066.78     25.82 o 
   4   0  14     1925.82     2012.44     43.12 o 
   5   0  14      910.83      829.92     22.42 o 
   6   0  14      649.80      614.68     18.89 o 
   7   0  14       81.31       90.43      9.53 o 
   8   0  14      644.72      629.28     22.52 o 
   9   0  14      332.46      338.41     21.57 o 
  10   0  14     1433.21     1411.03     67.40 o 
  11   0  14      347.69      330.29     35.48 o 
  12   0  14      310.89      265.26     32.79 o 
  13   0  14        5.51       10.75     17.63 o 
  14   0  14        2.19        6.07     15.45 o 
   1   1  14        8.18       17.08      2.66 o 
   2   1  14      850.55      831.38     15.66 o 
   3   1  14      155.34      168.17      6.57 o 
   4   1  14      249.98      268.16      9.84 o 
   5   1  14     1581.07     1458.62     25.77 o 
   6   1  14        3.89        4.86      3.16 o 
   7   1  14       36.11       29.38      4.66 o 
   8   1  14       15.43        8.08      4.30 o 
   9   1  14        0.04        8.11      5.07 o 
  10   1  14      364.42      406.37     27.03 o 
  11   1  14      477.37      472.76     29.63 o 
  12   1  14       65.85       65.10     13.82 o 
  13   1  14       22.99       19.21     11.97 o 
  14   1  14        0.20       20.21     12.37 o 
   0   2  14       17.04       23.26      3.96 o 
   1   2  14       65.40       63.94      4.67 o 
   2   2  14       15.09       10.67      3.53 o 
   3   2  14      151.06      135.64      6.68 o 
   4   2  14      234.37      215.47     10.49 o 
   5   2  14        8.28        9.45      3.60 o 
   6   2  14        1.08        1.22      3.27 o 
   7   2  14       46.89       43.67      5.70 o 
   8   2  14       26.03       22.31      5.30 o 
   9   2  14        0.00        4.22      5.53 o 
  10   2  14      129.89      118.70     14.62 o 
  11   2  14       28.91       31.77      7.16 o 
  12   2  14       22.13       29.03      9.17 o 
  13   2  14        9.69       -1.82      9.77 o 
  14   2  14       15.08        4.23     12.02 o 
   1   3  14     1069.57      964.33     20.67 o 
   2   3  14      268.02      265.97     12.96 o 
   3   3  14     1048.68      983.45     20.45 o 
   4   3  14      863.26      855.39     18.95 o 
   5   3  14       84.62       92.94      6.69 o 
   6   3  14        0.23       -1.49      3.57 o 
   7   3  14       51.18       54.01      8.12 o 
   8   3  14       67.84       64.19      7.58 o 
   9   3  14       30.83       37.63      7.12 o 
  10   3  14       48.45       45.24      7.54 o 
  11   3  14       15.07       21.19      7.33 o 
  12   3  14        0.01        0.99      7.06 o 
  13   3  14       18.70       26.07     10.02 o 
  14   3  14       18.54        5.11     14.39 o 
   0   4  14       57.57       37.22      7.92 o 
   1   4  14      132.30      125.00      8.05 o 
   2   4  14       51.25       48.71      6.46 o 
   3   4  14      145.13      160.25      8.80 o 
   4   4  14       59.37       69.05      6.22 o 
   5   4  14       19.99       13.00      4.13 o 
   6   4  14       26.76       32.89      5.52 o 
   7   4  14       86.97       80.15      8.32 o 
   8   4  14        0.14        0.76      5.21 o 
   9   4  14       68.54       76.62      9.11 o 
  10   4  14       25.19       34.42      7.71 o 
  11   4  14        9.22        4.78      6.79 o 
  12   4  14        0.03        3.22      7.16 o 
  13   4  14        0.24       -3.39      8.40 o 
   1   5  14     1988.13     1818.18     38.96 o 
   2   5  14      438.87      404.95     17.10 o 
   3   5  14       90.13       91.19      9.01 o 
   4   5  14       25.41       36.00      5.62 o 
   5   5  14        3.55       10.23      4.91 o 
   6   5  14       35.42       36.73      6.72 o 
   7   5  14      383.95      362.93     20.30 o 
   8   5  14       32.69       35.35      7.08 o 
   9   5  14      113.04       84.26      9.45 o 
  10   5  14        1.46       -0.31      6.65 o 
  11   5  14       23.21       31.20      8.28 o 
  12   5  14        0.21        9.12      8.56 o 
  13   5  14       16.39       29.96     11.95 o 
   0   6  14     2807.04     2603.40     74.66 o 
   1   6  14      128.02      138.55     10.98 o 
   2   6  14        0.69       -2.38      4.96 o 
   3   6  14       11.89       11.79      5.57 o 
   4   6  14      105.42      114.97     10.42 o 
   5   6  14       48.99       26.32      9.07 o 
   6   6  14      285.73      227.25     15.64 o 
   7   6  14        0.89        7.11      7.04 o 
   8   6  14       32.11       31.83      7.51 o 
   9   6  14        0.04       11.82      7.23 o 
  10   6  14        6.24       19.05      8.01 o 
  11   6  14        3.50       25.87      9.22 o 
  12   6  14       20.78       31.30     11.88 o 
   1   7  14       25.17       28.66      7.11 o 
   2   7  14        4.23       -7.95      5.30 o 
   3   7  14       32.52       34.69      7.42 o 
   4   7  14       23.12       21.82      8.28 o 
   5   7  14        5.05       13.12      7.60 o 
   6   7  14       53.32       45.54      9.61 o 
   7   7  14       38.31       51.29      9.56 o 
   8   7  14       43.70       44.05      9.80 o 
   9   7  14       17.93       17.64      9.87 o 
  10   7  14        0.20        1.48      9.18 o 
   0   8  14       57.41       53.22     12.61 o 
   1   8  14        4.80       14.48      6.79 o 
   2   8  14        9.49        6.99      6.62 o 
   3   8  14        6.98        4.65      8.01 o 
   4   8  14        3.52       -1.76      8.22 o 
   5   8  14       44.61       34.57     13.13 o 
   6   8  14       12.53       21.32     10.74 o 
   7   8  14       27.72       29.30     11.21 o 
   8   8  14        1.08       -3.58     12.76 o 
   1   9  14        2.24        5.80      9.26 o 
   2   9  14       37.72       61.72     12.08 o 
   3   9  14       38.90       40.40     12.41 o 
   4   9  14       16.70       21.05     10.45 o 
   5   9  14        6.23       40.05     11.68 o 
   6   9  14      218.65      245.74     23.53 o 
   0  10  14        3.93      -12.97     27.30 o 
   1  10  14       26.61       38.77     14.96 o 
   2  10  14        0.07       12.24     14.24 o 
   1   1  15       71.25       97.69      5.55 o 
   2   1  15       59.80       51.02      3.95 o 
   3   1  15      242.39      236.77      8.89 o 
   4   1  15       45.73       52.62      4.79 o 
   5   1  15       76.27       71.97      5.47 o 
   6   1  15       42.42       48.81      5.14 o 
   7   1  15        4.44        5.09      3.96 o 
   8   1  15       28.47       36.60      5.64 o 
   9   1  15      256.74      262.05     14.59 o 
  10   1  15       15.59       11.65      6.48 o 
  11   1  15       18.58       33.19     10.61 o 
  12   1  15        9.78       -0.76      9.69 o 
  13   1  15        0.58        6.80     11.01 o 
  14   1  15        1.14       -2.58     12.93 o 
   0   2  15      516.79      479.03     17.80 o 
   1   2  15       21.14       16.88      3.30 o 
   2   2  15        4.49        7.65      3.76 o 
   3   2  15       86.78       84.21      6.04 o 
   4   2  15       32.37       34.42      4.51 o 
   5   2  15       60.77       70.47      6.03 o 
   6   2  15       23.38       31.47      4.75 o 
   7   2  15      232.01      199.96     10.08 o 
   8   2  15       58.18       65.98      7.63 o 
   9   2  15       97.39      105.33      9.57 o 
  10   2  15      146.50      149.96     11.53 o 
  11   2  15       84.75       90.27      9.61 o 
  12   2  15       46.17       48.20     12.94 o 
  13   2  15       12.67       32.69     12.36 o 
  14   2  15       16.61       28.05     16.85 o 
   1   3  15       60.92       68.31      5.46 o 
   2   3  15       51.45       66.98      5.64 o 
   3   3  15       46.50       58.52      5.45 o 
   4   3  15      191.04      220.77     10.20 o 
   5   3  15       12.44       24.51      4.54 o 
   6   3  15       20.17       24.04      4.62 o 
   7   3  15        3.69       -1.15      4.45 o 
   8   3  15       19.47       14.43      5.58 o 
   9   3  15       61.37       58.18      8.10 o 
  10   3  15        3.58        8.45      6.34 o 
  11   3  15      164.55      127.54     11.26 o 
  12   3  15       20.20       22.42      7.92 o 
  13   3  15        0.78       -0.61      8.89 o 
  14   3  15       25.97       49.51     21.09 o 
   0   4  15        0.04        5.33      5.79 o 
   1   4  15        1.20        2.39      3.71 o 
   2   4  15      269.59      270.94     12.27 o 
   3   4  15       20.11       31.42      5.93 o 
   4   4  15       18.00       24.72      5.42 o 
   5   4  15       43.68       54.72      5.90 o 
   6   4  15        0.47        2.84      4.36 o 
   7   4  15        2.21        0.16      5.01 o 
   8   4  15        0.22       -1.70      5.16 o 
   9   4  15        2.45       13.06      6.33 o 
  10   4  15       45.64       51.86      8.65 o 
  11   4  15      117.02      130.08     12.23 o 
  12   4  15        5.03       11.43      7.69 o 
  13   4  15        0.02       18.47      9.66 o 
   1   5  15      387.26      384.63     17.14 o 
   2   5  15      104.23      101.25      9.17 o 
   3   5  15       83.98       81.68      9.55 o 
   4   5  15        3.55        3.68      4.32 o 
   5   5  15       53.44       56.31      8.13 o 
   6   5  15        1.54        4.52      5.84 o 
   7   5  15        0.07        5.82      5.58 o 
   8   5  15        1.59        5.64      6.33 o 
   9   5  15       36.81       25.89      7.20 o 
  10   5  15        6.85        2.64      7.11 o 
  11   5  15       42.97       56.46      9.49 o 
  12   5  15        4.34       13.22      8.81 o 
   0   6  15     1077.47     1045.12     39.52 o 
   1   6  15        3.79       10.97      5.66 o 
   2   6  15        4.56       -1.92      5.34 o 
   3   6  15        0.90        2.52      5.32 o 
   4   6  15       30.65       38.58      7.44 o 
   5   6  15       10.57       11.82      6.33 o 
   6   6  15       93.95       98.30     11.17 o 
   7   6  15        2.46        4.14      7.31 o 
   8   6  15        3.91        3.51      8.22 o 
   9   6  15       12.68       11.05      8.05 o 
  10   6  15        0.95       10.16      7.95 o 
  11   6  15        5.23        9.87      8.83 o 
   1   7  15        5.32       11.82      6.02 o 
   2   7  15        0.07       -0.89      6.02 o 
   3   7  15       17.16       36.67      8.22 o 
   4   7  15        0.29        0.47      7.00 o 
   5   7  15        0.00        7.91      7.53 o 
   6   7  15        0.67       10.80      8.17 o 
   7   7  15        3.66        7.60      9.17 o 
   8   7  15        0.32       14.33      8.59 o 
   9   7  15       17.41       27.59     10.27 o 
  10   7  15        3.22        0.43     10.26 o 
   0   8  15       86.36       91.68     14.50 o 
   1   8  15        4.03        5.06      6.29 o 
   2   8  15       36.50       22.69      7.81 o 
   3   8  15        4.47       24.31      9.45 o 
   4   8  15        0.73      -11.83      7.89 o 
   5   8  15       76.43       62.95     11.88 o 
   6   8  15       19.38       19.32     10.02 o 
   7   8  15       53.03       43.85     11.52 o 
   8   8  15        9.37       20.58     11.13 o 
   1   9  15       81.51       94.55     13.68 o 
   2   9  15       45.13       53.93     12.29 o 
   3   9  15       15.87       29.66     11.09 o 
   4   9  15        0.86        6.57     10.12 o 
   5   9  15        0.10       12.66     10.59 o 
   6   9  15       57.70       48.22     33.10 o 
   0   0  16     2946.18     2768.76     79.64 o 
   1   0  16      415.54      417.88     14.81 o 
   2   0  16      813.93      880.02     23.10 o 
   3   0  16     4089.67     3753.18     73.90 o 
   4   0  16     1236.43     1150.68     33.99 o 
   5   0  16      178.96      186.97     12.76 o 
   6   0  16       20.87       29.42      7.99 o 
   7   0  16      298.98      318.87     21.57 o 
   8   0  16     1847.47     1821.91     54.40 o 
   9   0  16     2308.49     2083.54     70.62 o 
  10   0  16       21.61       45.18     12.84 o 
  11   0  16       38.17        4.05     15.12 o 
  12   0  16       47.69       43.85     18.47 o 
  13   0  16       10.37        6.72     25.04 o 
  14   0  16       68.47       39.98     23.65 o 
   1   1  16     1026.57      979.72     17.34 o 
   2   1  16      351.75      396.34     11.35 o 
   3   1  16       66.94       61.90      5.87 o 
   4   1  16        0.07       -0.19      2.96 o 
   5   1  16       91.25       89.45      6.44 o 
   6   1  16       98.63      109.12      7.37 o 
   7   1  16      198.51      200.16     10.71 o 
   8   1  16      229.43      255.69     12.60 o 
   9   1  16      217.07      184.20     11.93 o 
  10   1  16       14.83       19.10      7.44 o 
  11   1  16       35.17       42.08     11.46 o 
  12   1  16        0.49       10.45     10.34 o 
  13   1  16        0.02       -2.29     11.21 o 
  14   1  16        2.54       -1.08     12.14 o 
   0   2  16      975.79      922.15     36.77 o 
   1   2  16      514.93      512.66     16.59 o 
   2   2  16      203.92      211.57      8.75 o 
   3   2  16       72.80       84.69      6.25 o 
   4   2  16      294.12      269.82     11.35 o 
   5   2  16       53.26       77.72      6.32 o 
   6   2  16        7.84       13.72      4.19 o 
   7   2  16       35.20       30.67      5.07 o 
   8   2  16      194.40      211.08     12.67 o 
   9   2  16       11.34       14.36      6.03 o 
  10   2  16       88.87      120.93     10.36 o 
  11   2  16      264.10      230.20     15.59 o 
  12   2  16      211.28      219.91     21.99 o 
  13   2  16        3.55      -10.70     11.04 o 
  14   2  16       21.22       40.55     20.27 o 
   1   3  16       72.82       50.73      5.60 o 
   2   3  16      139.39      141.31      9.09 o 
   3   3  16       23.47       23.92      4.16 o 
   4   3  16       23.47       38.26      4.89 o 
   5   3  16      101.49       97.48      8.19 o 
   6   3  16        5.73        8.56      4.12 o 
   7   3  16        0.78        0.64      4.51 o 
   8   3  16      128.44      104.80     16.92 o 
   9   3  16        0.12        8.17      5.72 o 
  10   3  16        0.14        7.40      6.32 o 
  11   3  16        5.41       15.11      7.27 o 
  12   3  16       18.30       21.42      9.62 o 
  13   3  16        2.27       14.28     11.39 o 
   0   4  16       83.17       84.47     10.97 o 
   1   4  16       29.02       29.14      6.45 o 
   2   4  16       78.71       78.32     10.50 o 
   3   4  16       18.59       13.71      4.57 o 
   4   4  16       81.16       95.69      7.90 o 
   5   4  16        0.43       -2.24      4.03 o 
   6   4  16        0.02       -2.02      4.42 o 
   7   4  16        7.75        3.75      5.17 o 
   8   4  16      111.49      100.69     11.12 o 
   9   4  16       38.35       36.73      7.46 o 
  10   4  16       15.82       36.11      8.04 o 
  11   4  16        4.52       20.24      8.11 o 
  12   4  16       21.05       17.59      8.16 o 
  13   4  16       55.13       75.27     14.63 o 
   1   5  16      743.05      692.37     22.35 o 
   2   5  16     1029.64      906.90     26.33 o 
   3   5  16      750.94      709.40     22.79 o 
   4   5  16      168.41      179.75     10.87 o 
   5   5  16      283.97      281.59     14.99 o 
   6   5  16        0.85       -1.40      5.93 o 
   7   5  16       19.15        7.53      6.36 o 
   8   5  16       52.09       52.89      8.49 o 
   9   5  16       19.35       28.55      7.83 o 
  10   5  16        7.02        9.14      7.54 o 
  11   5  16       11.04       16.31      8.17 o 
  12   5  16       41.79       30.94     10.84 o 
   0   6  16      274.30      277.70     22.26 o 
   1   6  16      478.09      443.39     23.72 o 
   2   6  16       44.31       43.95      7.76 o 
   3   6  16       12.37       12.96      5.88 o 
   4   6  16        4.17        0.16      5.67 o 
   5   6  16       60.29       45.55      8.94 o 
   6   6  16       37.71       39.32      8.78 o 
   7   6  16       89.59       91.03     10.90 o 
   8   6  16        1.32       -2.55      7.48 o 
   9   6  16        7.97        5.93      8.10 o 
  10   6  16       12.05       12.19      9.42 o 
  11   6  16        1.49       16.83     11.04 o 
   1   7  16        3.45        4.69      6.12 o 
   2   7  16       74.80       57.56      8.68 o 
   3   7  16      103.02      114.25     15.49 o 
   4   7  16        5.20       10.94      8.06 o 
   5   7  16       13.54       33.85     13.31 o 
   6   7  16        9.62       15.12      8.30 o 
   7   7  16       77.82       66.47     16.28 o 
   8   7  16       52.42       66.90     12.45 o 
   9   7  16        0.32       18.50     10.18 o 
  10   7  16        2.56       12.27     16.44 o 
   0   8  16       11.92       26.08     10.45 o 
   1   8  16      142.51      141.84     13.08 o 
   2   8  16       10.54       13.91      8.12 o 
   3   8  16       13.74       20.05     10.26 o 
   4   8  16       17.83       50.08     11.05 o 
   5   8  16      101.63      122.04     15.00 o 
   6   8  16       28.84       37.84     10.80 o 
   7   8  16        4.77       13.31     10.26 o 
   8   8  16        0.06        3.60     19.06 o 
   1   9  16        0.51       -7.10      9.50 o 
   2   9  16        1.49       10.92     10.30 o 
   3   9  16       22.28       50.99     12.49 o 
   4   9  16        0.82        5.84     11.23 o 
   5   9  16       71.36       55.23     17.84 o 
   1   1  17      358.53      371.10     11.14 o 
   2   1  17      492.27      434.61     12.00 o 
   3   1  17       23.98       18.40      3.82 o 
   4   1  17        0.01        1.32      3.10 o 
   5   1  17        0.73        2.68      3.40 o 
   6   1  17        1.47        1.59      3.75 o 
   7   1  17       45.65       48.92      6.15 o 
   8   1  17      499.27      506.79     17.84 o 
   9   1  17       68.54       78.33      9.28 o 
  10   1  17        0.04       -0.85      6.42 o 
  11   1  17       14.31        8.59      9.62 o 
  12   1  17       35.84       29.92     11.57 o 
  13   1  17        0.03      -15.14     10.10 o 
   0   2  17      100.98      110.83      9.99 o 
   1   2  17       15.27       19.94      3.88 o 
   2   2  17       11.14       13.79      3.50 o 
   3   2  17      119.97      120.57      7.47 o 
   4   2  17      133.98      139.45      8.13 o 
   5   2  17       36.85       46.81      5.23 o 
   6   2  17       25.50       25.87      4.69 o 
   7   2  17        3.04        2.59      4.14 o 
   8   2  17       35.98       31.02      6.06 o 
   9   2  17      203.24      221.46     14.73 o 
  10   2  17       59.21       75.73      9.70 o 
  11   2  17       13.64       19.05      8.25 o 
  12   2  17       10.18       24.26     11.47 o 
  13   2  17        2.04        2.00     10.70 o 
   1   3  17      131.42      117.64      8.10 o 
   2   3  17       96.36       98.21      7.43 o 
   3   3  17      231.78      215.09     11.09 o 
   4   3  17       74.11       84.94      8.30 o 
   5   3  17        3.66        4.19      3.94 o 
   6   3  17       28.02       41.70      5.37 o 
   7   3  17       14.47        8.65      4.83 o 
   8   3  17       34.62       26.81      9.15 o 
   9   3  17        0.33       -8.30      5.53 o 
  10   3  17       37.35       30.31      7.58 o 
  11   3  17       91.59       87.68     11.08 o 
  12   3  17        2.59        3.32      8.78 o 
  13   3  17        9.79       16.12     12.52 o 
   0   4  17      539.41      501.94     26.82 o 
   1   4  17      110.33      110.48      9.03 o 
   2   4  17      637.16      599.31     20.16 o 
   3   4  17      203.35      204.34     11.31 o 
   4   4  17      282.58      241.34     19.18 o 
   5   4  17        7.58        9.35      4.74 o 
   6   4  17      255.99      226.36     13.39 o 
   7   4  17       60.77       42.55      7.18 o 
   8   4  17        6.20       11.77      6.73 o 
   9   4  17       58.29       65.42      9.35 o 
  10   4  17       35.89       35.76      8.14 o 
  11   4  17        1.66        9.22      7.72 o 
  12   4  17        9.40       18.47      8.67 o 
   1   5  17       12.82       20.72      5.86 o 
   2   5  17       87.46       91.12      9.11 o 
   3   5  17      266.37      252.09     14.63 o 
   4   5  17        0.59        2.51      4.85 o 
   5   5  17       18.88       16.21      6.13 o 
   6   5  17        3.12        0.26      6.13 o 
   7   5  17        0.04        0.04      6.53 o 
   8   5  17        0.00       15.60      7.77 o 
   9   5  17        0.06        1.87      7.97 o 
  10   5  17       45.91       30.16      9.36 o 
  11   5  17        0.36       11.85      8.65 o 
  12   5  17       21.37       21.93     10.37 o 
   0   6  17       23.84       13.69      8.17 o 
   1   6  17       18.94       16.25      6.23 o 
   2   6  17       13.23       13.34      6.42 o 
   3   6  17        8.22        8.23      5.57 o 
   4   6  17        5.38        4.00      6.36 o 
   5   6  17        0.23       -6.49      7.06 o 
   6   6  17        0.50        6.22      7.91 o 
   7   6  17       24.53       25.75      8.40 o 
   8   6  17        6.69        3.95      8.09 o 
   9   6  17        0.43        2.46      8.22 o 
  10   6  17       10.58       11.15      9.59 o 
  11   6  17        1.19        6.91     10.64 o 
   1   7  17        8.48        3.31      6.18 o 
   2   7  17        0.42       10.38      6.83 o 
   3   7  17        0.44      -10.26      6.98 o 
   4   7  17       29.38       14.96      9.01 o 
   5   7  17        3.22        2.38      8.11 o 
   6   7  17        3.67       19.16      9.15 o 
   7   7  17       23.12        4.03      9.74 o 
   8   7  17       13.33       14.75     10.46 o 
   9   7  17        1.38       14.35      9.95 o 
   0   8  17      103.15       98.81     15.86 o 
   1   8  17       19.82       19.08      7.77 o 
   2   8  17       30.86       22.69      8.52 o 
   3   8  17       25.68       32.35     10.51 o 
   4   8  17       17.35       35.84     10.48 o 
   5   8  17        4.92       12.99      9.93 o 
   6   8  17        5.67       11.32     10.58 o 
   7   8  17        3.07        5.68     11.30 o 
   1   9  17        8.05        9.46     10.92 o 
   2   9  17       15.21       40.34     14.36 o 
   3   9  17       13.57       37.93     12.40 o 
   4   9  17        0.57       11.33     14.80 o 
   0   0  18      476.86      533.56     26.02 o 
   1   0  18      233.22      218.54     11.74 o 
   2   0  18      946.02      838.79     36.03 o 
   3   0  18       93.63      101.31     10.39 o 
   4   0  18      303.99      318.76     16.89 o 
   5   0  18      161.80      171.96     12.96 o 
   6   0  18        5.20       13.06      6.73 o 
   7   0  18      720.50      664.51     36.22 o 
   8   0  18      639.88      656.46     29.28 o 
   9   0  18      190.93      223.95     22.98 o 
  10   0  18      155.86      170.14     19.74 o 
  11   0  18        5.83        5.26     12.89 o 
  12   0  18        6.86        2.50     15.00 o 
  13   0  18        0.15       -9.33     14.96 o 
   1   1  18      233.04      247.33     10.62 o 
   2   1  18      885.99      836.91     17.24 o 
   3   1  18       26.42       27.69      4.56 o 
   4   1  18      221.28      219.72     10.11 o 
   5   1  18      124.20      141.73      8.92 o 
   6   1  18      200.56      214.24     11.22 o 
   7   1  18      241.00      243.52     12.65 o 
   8   1  18      391.78      375.43     15.66 o 
   9   1  18       29.25       23.76      7.34 o 
  10   1  18        2.18        4.53      7.27 o 
  11   1  18       95.19      121.83     18.60 o 
  12   1  18        7.91        3.98     10.66 o 
  13   1  18       24.78       29.44     13.67 o 
   0   2  18       20.99       23.63      5.99 o 
   1   2  18        3.29        1.12      3.39 o 
   2   2  18      260.95      243.29     11.34 o 
   3   2  18       14.80       12.41      4.41 o 
   4   2  18       35.44       28.51      4.61 o 
   5   2  18       42.36       50.29      5.59 o 
   6   2  18       47.01       54.20      5.83 o 
   7   2  18       12.25       20.08      4.95 o 
   8   2  18       44.39       37.29      7.22 o 
   9   2  18       17.65       19.91      7.10 o 
  10   2  18       89.08       83.12     11.54 o 
  11   2  18       38.95       54.09     11.75 o 
  12   2  18       19.36       32.37     12.67 o 
  13   2  18        9.43       22.47     13.58 o 
   1   3  18      176.29      191.89     10.55 o 
   2   3  18       44.78       50.40      6.06 o 
   3   3  18      162.40      186.68     11.21 o 
   4   3  18      205.02      185.32     11.08 o 
   5   3  18        0.59        3.71      4.37 o 
   6   3  18       27.07       35.89      5.53 o 
   7   3  18       39.33       26.31      5.83 o 
   8   3  18       36.87       23.29      6.82 o 
   9   3  18        4.99       13.93      6.76 o 
  10   3  18       55.35       47.25      9.01 o 
  11   3  18        2.35       10.95      7.60 o 
  12   3  18        0.06       10.73     10.43 o 
  13   3  18        0.49        0.63     16.18 o 
   0   4  18     1036.92     1013.08     36.87 o 
   1   4  18      636.19      539.86     34.89 o 
   2   4  18      390.32      416.90     18.08 o 
   3   4  18      220.79      200.78     11.37 o 
   4   4  18      694.02      668.13     20.47 o 
   5   4  18       55.11       43.96      6.57 o 
   6   4  18       60.93       55.29      7.98 o 
   7   4  18       52.07       52.86      8.33 o 
   8   4  18        0.08        5.91      7.20 o 
   9   4  18       57.06       30.02      7.63 o 
  10   4  18        0.37        7.86      6.79 o 
  11   4  18        8.00       13.15      8.06 o 
  12   4  18        2.13       -1.85      8.73 o 
   1   5  18       12.74       17.22      5.97 o 
   2   5  18        0.13       -2.54      4.69 o 
   3   5  18      636.43      591.27     22.38 o 
   4   5  18       27.31       14.34      6.12 o 
   5   5  18       23.94       24.92      7.04 o 
   6   5  18       24.01       21.29      9.94 o 
   7   5  18        2.48        6.19      7.09 o 
   8   5  18        0.11       -0.45      7.82 o 
   9   5  18        3.02       19.53      8.65 o 
  10   5  18       17.32       22.17      9.46 o 
  11   5  18        4.31       27.54     10.25 o 
   0   6  18      143.49      124.36     16.22 o 
   1   6  18       54.88       48.39      8.09 o 
   2   6  18        3.89       -5.80      5.57 o 
   3   6  18       14.10       20.04      7.06 o 
   4   6  18       66.62       47.07      8.74 o 
   5   6  18       25.50       13.36      7.98 o 
   6   6  18       35.92       33.21      9.23 o 
   7   6  18        1.28        5.52      7.53 o 
   8   6  18       17.88       21.30      9.55 o 
   9   6  18        5.76       17.27      9.27 o 
  10   6  18       17.06       23.51     10.54 o 
   1   7  18       13.29       16.26      6.82 o 
   2   7  18      275.42      317.46     18.17 o 
   3   7  18        0.82       10.46      7.58 o 
   4   7  18       40.79       33.59      9.65 o 
   5   7  18       13.71       10.53      9.22 o 
   6   7  18       16.38       17.90      9.42 o 
   7   7  18        4.86       17.00     12.93 o 
   8   7  18        0.45        1.49     10.52 o 
   9   7  18        0.76       -3.19     19.91 o 
   0   8  18       92.13       99.12     16.19 o 
   1   8  18        2.24        2.79      7.66 o 
   2   8  18       39.18       50.95     11.76 o 
   3   8  18        2.21       17.78     12.06 o 
   4   8  18      121.88      136.92     17.30 o 
   5   8  18       71.22       88.50     14.24 o 
   6   8  18        6.03       19.88     10.85 o 
   7   8  18        7.45       -7.07     18.38 o 
   1   9  18       20.96       20.11     11.07 o 
   2   9  18        3.87       10.84     12.01 o 
   3   9  18        2.05       45.37     17.09 o 
   1   1  19       82.33       88.50      6.53 o 
   2   1  19      145.46      165.29      8.78 o 
   3   1  19      132.70      123.66      7.22 o 
   4   1  19       50.91       36.18      5.17 o 
   5   1  19      382.30      397.36     15.18 o 
   6   1  19       37.36       40.74      5.76 o 
   7   1  19      119.10      105.05      8.57 o 
   8   1  19       90.32       90.89      8.59 o 
   9   1  19       76.26       93.11     11.05 o 
  10   1  19       57.21       52.20     10.20 o 
  11   1  19      223.28      243.65     24.53 o 
  12   1  19       34.35       23.93     13.09 o 
  13   1  19        0.26       13.00     13.15 o 
   0   2  19       12.21       23.21      6.54 o 
   1   2  19       29.02       42.44      5.26 o 
   2   2  19      220.44      251.30     11.98 o 
   3   2  19      118.13      125.66      8.83 o 
   4   2  19      116.74      113.38      8.39 o 
   5   2  19       61.69       57.71      6.03 o 
   6   2  19       55.45       62.15      6.61 o 
   7   2  19        0.08       -6.02      4.45 o 
   8   2  19       54.60       77.13      9.50 o 
   9   2  19        9.90       22.89      9.47 o 
  10   2  19      137.31      138.15     13.47 o 
  11   2  19        2.65        4.11      8.65 o 
  12   2  19       27.66       36.74     13.08 o 
  13   2  19       36.92       22.57     24.51 o 
   1   3  19      701.84      637.32     19.16 o 
   2   3  19      487.23      465.97     16.63 o 
   3   3  19        0.28        1.73      4.65 o 
   4   3  19       52.10       48.69      6.35 o 
   5   3  19       14.88       11.97      4.83 o 
   6   3  19        8.88       13.80      5.22 o 
   7   3  19       48.46       56.94      6.97 o 
   8   3  19       38.09       25.71      7.20 o 
   9   3  19       18.81       24.80      7.59 o 
  10   3  19       21.67       11.17      7.61 o 
  11   3  19        4.06       21.13      8.22 o 
  12   3  19        8.51       22.05     15.10 o 
   0   4  19     1594.50     1515.49     66.97 o 
   1   4  19      176.05      203.22     14.22 o 
   2   4  19      286.46      270.52     14.71 o 
   3   4  19      117.05      106.19     10.35 o 
   4   4  19      219.81      209.15     12.15 o 
   5   4  19       51.09       35.91      6.29 o 
   6   4  19       85.62       72.36      8.49 o 
   7   4  19        9.67        1.73      6.45 o 
   8   4  19       24.33       36.15      8.10 o 
   9   4  19       26.60       36.99      9.27 o 
  10   4  19       33.67       42.84      9.77 o 
  11   4  19        0.95       19.32      9.02 o 
  12   4  19       66.92       61.42     12.46 o 
   1   5  19      120.13      119.02     10.41 o 
   2   5  19        0.04        4.58      5.23 o 
   3   5  19       31.92       36.42      7.65 o 
   4   5  19       50.92       65.89      8.43 o 
   5   5  19        0.04       -4.83      6.26 o 
   6   5  19        9.53       22.66      7.31 o 
   7   5  19        0.00        0.13      7.62 o 
   8   5  19        5.99       17.45      8.42 o 
   9   5  19        1.29       11.46      8.77 o 
  10   5  19        0.54        7.62      9.14 o 
  11   5  19       61.66       69.43     13.45 o 
   0   6  19        0.49        1.43      8.30 o 
   1   6  19       40.75       36.26      7.65 o 
   2   6  19       54.96       49.14      8.17 o 
   3   6  19        4.33        8.76      6.30 o 
   4   6  19       12.09       12.34      7.09 o 
   5   6  19        7.57       25.46      8.94 o 
   6   6  19        3.37        9.97      9.18 o 
   7   6  19        9.92       15.81      9.33 o 
   8   6  19        4.15        2.37      9.38 o 
   9   6  19       14.57       20.88     10.65 o 
  10   6  19        0.12       -4.43     11.64 o 
   1   7  19        7.91       15.78      7.36 o 
   2   7  19        7.34        6.43      7.00 o 
   3   7  19       36.26       45.30      9.29 o 
   4   7  19        1.22       -3.55      9.13 o 
   5   7  19       11.36       15.79      9.97 o 
   6   7  19        3.81       25.12     10.01 o 
   7   7  19        0.17       -4.95      9.51 o 
   8   7  19        5.35       15.90     11.17 o 
   0   8  19        3.01       -4.38     12.08 o 
   1   8  19       20.41       41.10      9.24 o 
   2   8  19        0.41        6.46      9.67 o 
   3   8  19       24.72       40.39     13.62 o 
   4   8  19        2.51        6.47      9.81 o 
   5   8  19       37.64       46.46     12.23 o 
   6   8  19        1.22       -0.19     19.77 o 
   1   9  19        4.21       17.78     15.36 o 
   2   9  19        6.20       -1.66     14.43 o 
   0   0  20      780.23      718.14     88.46 o 
   1   0  20       38.29       34.64      6.83 o 
   2   0  20        3.43       15.02      5.82 o 
   3   0  20       29.32       24.47      8.39 o 
   4   0  20      247.05      266.59     16.50 o 
   5   0  20       87.08       81.30     12.01 o 
   6   0  20      190.24      226.07     32.19 o 
   7   0  20        0.08       -1.20      7.22 o 
   8   0  20        3.33        8.06      8.60 o 
   9   0  20       42.18       54.60     11.70 o 
  10   0  20        2.17       -3.43     12.85 o 
  11   0  20      127.83      115.76     22.69 o 
  12   0  20      311.71      378.47     52.13 o 
  13   0  20        9.83        9.74     26.51 o 
   1   1  20        0.32        0.92      3.98 o 
   2   1  20       19.55       15.74      5.23 o 
   3   1  20       50.99       48.77      7.38 o 
   4   1  20       18.31       26.97      5.13 o 
   5   1  20      370.34      385.96     15.26 o 
   6   1  20       14.40       22.43      5.42 o 
   7   1  20        4.14        5.67      6.23 o 
   8   1  20       45.45       45.09      7.31 o 
   9   1  20       33.17       35.25      7.50 o 
  10   1  20       32.44       15.67      8.53 o 
  11   1  20       70.21       83.73     15.30 o 
  12   1  20        4.36       13.89     11.76 o 
  13   1  20        1.47       10.25     24.51 o 
   0   2  20        3.27        2.75      5.44 o 
   1   2  20      203.74      198.83     10.66 o 
   2   2  20       77.55       96.52      7.52 o 
   3   2  20       20.36       23.99      4.94 o 
   4   2  20        6.25        6.69      4.44 o 
   5   2  20       50.09       38.17      6.34 o 
   6   2  20        0.01        2.76      4.48 o 
   7   2  20       18.71       13.45      5.35 o 
   8   2  20       45.91       31.44      7.58 o 
   9   2  20       14.54       13.26      7.09 o 
  10   2  20        0.07        4.07      9.92 o 
  11   2  20        9.74       16.84      9.53 o 
  12   2  20        0.94        0.87     11.98 o 
   1   3  20      220.73      220.40     12.67 o 
   2   3  20        0.83        3.31      4.51 o 
   3   3  20        4.10        1.75      4.50 o 
   4   3  20      122.49      103.69     11.86 o 
   5   3  20       79.05       83.26      8.02 o 
   6   3  20      112.79      110.90     11.20 o 
   7   3  20       18.13       24.16      6.92 o 
   8   3  20        0.27       10.45     11.47 o 
   9   3  20       12.62       10.73      7.61 o 
  10   3  20       25.01       19.82      7.87 o 
  11   3  20        4.91       19.79      9.78 o 
  12   3  20       29.59       39.70     12.14 o 
   0   4  20     1990.80     1887.38     58.19 o 
   1   4  20      566.86      563.14     24.43 o 
   2   4  20      139.27      142.58     11.04 o 
   3   4  20       33.47       36.43      6.78 o 
   4   4  20       60.61       71.31      7.86 o 
   5   4  20      289.80      304.88     15.08 o 
   6   4  20      126.43      138.69     11.23 o 
   7   4  20        4.99        2.53      6.64 o 
   8   4  20      104.23      115.41     11.80 o 
   9   4  20        4.19       23.59      8.98 o 
  10   4  20       18.81       11.65      9.69 o 
  11   4  20        8.41       36.83     11.46 o 
   1   5  20       34.90       25.15      6.30 o 
   2   5  20        2.01        8.45      7.50 o 
   3   5  20      111.27       82.54      9.13 o 
   4   5  20       84.20       87.23      9.54 o 
   5   5  20        0.13        1.43      6.50 o 
   6   5  20        0.18        0.52      6.90 o 
   7   5  20       30.72       40.10      8.71 o 
   8   5  20        0.00        6.82      7.95 o 
   9   5  20        8.33       17.15      9.03 o 
  10   5  20        2.19       11.21      9.60 o 
   0   6  20       52.49       48.52     12.02 o 
   1   6  20        4.00        9.30      6.62 o 
   2   6  20       31.45       26.07      7.48 o 
   3   6  20       20.64       18.05      7.39 o 
   4   6  20        0.30        8.11      8.48 o 
   5   6  20        6.46        5.89      8.69 o 
   6   6  20        3.20       12.01      9.27 o 
   7   6  20       26.72       -5.50     10.37 o 
   8   6  20       59.56       59.95     13.45 o 
   9   6  20        0.12       16.18     10.64 o 
   1   7  20       25.54       24.18      7.92 o 
   2   7  20        2.38        4.53      7.15 o 
   3   7  20       59.21       55.88     10.37 o 
   4   7  20        6.89        5.47      9.68 o 
   5   7  20       44.59       72.38     12.66 o 
   6   7  20       14.05       23.16     10.71 o 
   7   7  20        2.10       -3.11      9.89 o 
   8   7  20        1.81       23.38     21.22 o 
   0   8  20        0.88       -3.52     10.86 o 
   1   8  20       62.42       58.39     10.05 o 
   2   8  20       15.13        2.20      9.67 o 
   3   8  20       26.18       41.33     12.06 o 
   4   8  20        4.81       15.76     11.00 o 
   5   8  20        0.53        0.05     14.29 o 
   1   1  21       76.06       89.43      7.78 o 
   2   1  21      160.96      170.67     10.04 o 
   3   1  21       38.07       24.13      6.01 o 
   4   1  21        3.49       -2.01      4.36 o 
   5   1  21       70.27       70.27      7.13 o 
   6   1  21       52.94       64.96      7.24 o 
   7   1  21        5.28        1.03      5.63 o 
   8   1  21      139.64      173.09     11.98 o 
   9   1  21        6.47        4.64      6.65 o 
  10   1  21        0.56       -4.83      7.93 o 
  11   1  21       35.98       42.11     13.33 o 
  12   1  21       56.38       57.01     14.76 o 
   0   2  21       37.47       27.24      6.90 o 
   1   2  21       29.40       27.21      5.27 o 
   2   2  21        2.20       16.07      4.78 o 
   3   2  21      214.61      200.87     13.91 o 
   4   2  21       97.92       68.67      8.32 o 
   5   2  21        6.16       11.24      5.28 o 
   6   2  21        5.69        2.90      5.16 o 
   7   2  21       84.25       88.11     11.57 o 
   8   2  21       91.83      106.81     10.15 o 
   9   2  21      103.39      103.43     11.74 o 
  10   2  21        0.31        2.01      7.65 o 
  11   2  21        3.47        7.18      9.86 o 
  12   2  21        9.69       36.40     13.52 o 
   1   3  21      238.34      214.32     12.70 o 
   2   3  21       41.78       31.38      6.15 o 
   3   3  21       61.54       58.67      7.04 o 
   4   3  21        5.61       12.89      5.34 o 
   5   3  21       33.70       37.07      6.32 o 
   6   3  21       10.64       14.61      5.92 o 
   7   3  21       11.56        6.83      6.55 o 
   8   3  21        9.75       19.48      9.33 o 
   9   3  21       38.54       39.01     10.38 o 
  10   3  21       15.42       23.38      9.59 o 
  11   3  21        3.32        4.16     10.22 o 
   0   4  21        8.93       18.15      7.95 o 
   1   4  21      219.30      242.50     14.32 o 
   2   4  21       47.80       50.83      7.53 o 
   3   4  21       25.27       20.82      8.42 o 
   4   4  21      102.40      107.85     10.92 o 
   5   4  21       24.92       36.59      6.58 o 
   6   4  21        0.03        2.08      5.86 o 
   7   4  21       35.37       38.34      8.97 o 
   8   4  21       10.16       12.69      8.35 o 
   9   4  21        0.11       -7.08      8.42 o 
  10   4  21       17.67       21.04     10.66 o 
  11   4  21       62.36       54.33     12.94 o 
   1   5  21       73.85       39.12      7.50 o 
   2   5  21      100.79       92.56      9.79 o 
   3   5  21       34.03       42.83      7.78 o 
   4   5  21        0.20        6.83      6.78 o 
   5   5  21        0.39       13.47      7.36 o 
   6   5  21        1.18        6.32      8.25 o 
   7   5  21       43.33       42.77      9.26 o 
   8   5  21       11.95       32.11      9.31 o 
   9   5  21        6.22       15.23      9.17 o 
  10   5  21       26.14       45.39     22.77 o 
   0   6  21      133.17      105.12     14.98 o 
   1   6  21       45.41       47.47      8.72 o 
   2   6  21        3.59        6.24      6.83 o 
   3   6  21        0.37       -0.90      6.65 o 
   4   6  21       12.87       10.56      7.46 o 
   5   6  21        2.62       16.43      9.30 o 
   6   6  21       14.00       20.90      9.82 o 
   7   6  21        2.68       -0.16      9.32 o 
   8   6  21       15.87       23.24     16.32 o 
   9   6  21        1.98       27.16     17.57 o 
   1   7  21       42.47       22.29      8.00 o 
   2   7  21       60.83       51.60      9.92 o 
   3   7  21       97.91       90.67     11.95 o 
   4   7  21        0.01       -4.06      8.85 o 
   5   7  21        1.21        4.65      9.67 o 
   6   7  21        4.69        4.72     11.74 o 
   7   7  21       14.35       22.30     20.27 o 
   0   8  21       21.56        7.35     12.17 o 
   1   8  21        2.45        9.86      9.38 o 
   2   8  21        8.35       20.68     13.18 o 
   3   8  21        3.82        5.93     10.45 o 
   4   8  21       29.17       28.24     13.91 o 
   0   0  22      540.76      529.89     39.07 o 
   1   0  22       10.87        5.27      6.62 o 
   2   0  22        3.85        9.36      6.77 o 
   3   0  22       13.49       18.35      7.46 o 
   4   0  22       50.21       55.45      9.62 o 
   5   0  22        0.05       -3.73      6.04 o 
   6   0  22        6.39       16.01     12.33 o 
   7   0  22      194.25      216.21     18.94 o 
   8   0  22       62.42       58.62     11.94 o 
   9   0  22       76.59       47.82     13.29 o 
  10   0  22        0.07        6.28     17.20 o 
  11   0  22        2.28        1.78     16.70 o 
  12   0  22       37.50       45.07     28.88 o 
   1   1  22      311.26      330.60     14.14 o 
   2   1  22        1.72       -1.61      4.35 o 
   3   1  22        3.76       -0.89      4.61 o 
   4   1  22       41.02       42.97      6.52 o 
   5   1  22        3.14        3.59      5.18 o 
   6   1  22       20.63       33.76      7.11 o 
   7   1  22       53.63       61.39      8.34 o 
   8   1  22       41.13       56.75      8.86 o 
   9   1  22       43.83       38.10      8.47 o 
  10   1  22        8.09       27.54      9.83 o 
  11   1  22        4.39       10.12     11.35 o 
  12   1  22        2.11       27.37     19.17 o 
   0   2  22      504.73      454.56     35.38 o 
   1   2  22      255.77      215.93     11.73 o 
   2   2  22      102.40       93.66      8.64 o 
   3   2  22        5.12        7.94      5.27 o 
   4   2  22       56.15       60.16      7.57 o 
   5   2  22       55.30       79.05      8.37 o 
   6   2  22       65.07       62.18      7.96 o 
   7   2  22      543.33      510.88     21.12 o 
   8   2  22      139.37      134.69     14.68 o 
   9   2  22       25.72       25.18      9.55 o 
  10   2  22       38.59       56.93     11.11 o 
  11   2  22        1.96        3.52      9.79 o 
   1   3  22      114.17       90.27     10.93 o 
   2   3  22        0.08        7.94      5.29 o 
   3   3  22      172.99      193.72     11.64 o 
   4   3  22       17.33       12.54      5.49 o 
   5   3  22        3.75       14.56      6.05 o 
   6   3  22       57.81       58.69      8.14 o 
   7   3  22       31.92       32.95      8.01 o 
   8   3  22       11.74        9.38      8.15 o 
   9   3  22        0.44        9.94      8.45 o 
  10   3  22        4.20       15.05     10.45 o 
  11   3  22      114.93      121.99     16.15 o 
   0   4  22        4.35       -3.94      7.46 o 
   1   4  22        6.29        7.40      6.37 o 
   2   4  22        1.38        4.57      5.50 o 
   3   4  22        0.56        7.58      5.73 o 
   4   4  22       12.95       18.62      6.49 o 
   5   4  22       13.76       19.01      6.26 o 
   6   4  22       18.68       17.08      6.77 o 
   7   4  22        1.74        2.69      7.52 o 
   8   4  22        0.44       -2.78      7.94 o 
   9   4  22        9.81       14.00      9.00 o 
  10   4  22        2.70       11.75     10.03 o 
   1   5  22       44.56       22.86      6.73 o 
   2   5  22      104.57       91.31      9.73 o 
   3   5  22        6.38        5.95      6.18 o 
   4   5  22       75.18       73.77      9.46 o 
   5   5  22        0.00        1.70      7.41 o 
   6   5  22       38.94       38.82      9.80 o 
   7   5  22       11.65        6.45      8.92 o 
   8   5  22        5.53       15.90      9.17 o 
   9   5  22        8.99        6.49     10.00 o 
   0   6  22       35.01       62.13     12.90 o 
   1   6  22       13.07        5.64      6.74 o 
   2   6  22      137.15      133.22     14.83 o 
   3   6  22       13.58        5.41      7.15 o 
   4   6  22      137.29      129.69     12.99 o 
   5   6  22        0.08       -3.42      9.38 o 
   6   6  22        3.85       16.91     10.09 o 
   7   6  22       22.03       49.08     11.89 o 
   8   6  22       15.32       32.84     13.16 o 
   1   7  22        3.21       22.45      8.44 o 
   2   7  22       14.67       10.86      7.94 o 
   3   7  22       54.97       36.08     10.30 o 
   4   7  22        5.23       15.21      9.77 o 
   5   7  22       17.42       21.09     12.51 o 
   6   7  22       12.11       18.42     16.87 o 
   0   8  22        0.01        3.06     12.69 o 
   1   8  22        0.61       -9.90     13.65 o 
   2   8  22        3.82        7.96     11.08 o 
   3   8  22        9.64       30.57     20.52 o 
   1   1  23      376.14      398.09     18.95 o 
   2   1  23        4.59       10.90      5.67 o 
   3   1  23        5.79        0.84      4.72 o 
   4   1  23       25.70       32.16      6.18 o 
   5   1  23       22.56       25.16      6.34 o 
   6   1  23      220.86      222.14     14.92 o 
   7   1  23      204.24      222.87     15.04 o 
   8   1  23       34.09       40.90      8.43 o 
   9   1  23        7.29       18.40      7.71 o 
  10   1  23        1.16       -0.91      9.31 o 
  11   1  23       28.03       56.65     15.00 o 
   0   2  23       20.95       31.57     10.26 o 
   1   2  23        5.23       10.52      5.60 o 
   2   2  23       83.33       81.26      8.46 o 
   3   2  23       17.57       10.77      5.55 o 
   4   2  23        0.65        0.59      5.20 o 
   5   2  23        8.47       11.06      5.72 o 
   6   2  23        1.94       10.82      6.34 o 
   7   2  23       63.71       67.70      9.44 o 
   8   2  23       26.76       26.20      8.78 o 
   9   2  23        2.52       -3.41      8.37 o 
  10   2  23        7.75        9.43      9.98 o 
  11   2  23        5.76       32.57     14.01 o 
   1   3  23        3.65        3.15      6.14 o 
   2   3  23        0.36        8.28      5.53 o 
   3   3  23       35.72       28.68      6.83 o 
   4   3  23        0.46        5.82      5.67 o 
   5   3  23       11.70        2.60      5.72 o 
   6   3  23       70.25       64.92      8.69 o 
   7   3  23        2.78        9.93      7.91 o 
   8   3  23        0.00       -0.25      7.85 o 
   9   3  23       12.62       34.29     10.09 o 
  10   3  23        1.94       17.92     11.16 o 
   0   4  23       22.18       10.27      8.57 o 
   1   4  23       80.43       62.53     11.27 o 
   2   4  23        0.71        2.23      5.79 o 
   3   4  23        4.03       -5.38      5.70 o 
   4   4  23      146.44      127.31     11.17 o 
   5   4  23        3.45       11.84      6.81 o 
   6   4  23       14.83       17.04      7.51 o 
   7   4  23       29.88       36.58     12.08 o 
   8   4  23       15.66        9.73      8.75 o 
   9   4  23        0.46        9.37      9.88 o 
  10   4  23        8.43       10.90     10.76 o 
   1   5  23        9.31        3.48      6.37 o 
   2   5  23        5.08        5.36      6.15 o 
   3   5  23       26.24       31.72      7.52 o 
   4   5  23       35.94       35.94      8.42 o 
   5   5  23       29.49       30.52      9.32 o 
   6   5  23        0.98       10.58      9.16 o 
   7   5  23        0.56       -2.12     10.15 o 
   8   5  23       46.36       46.40     13.54 o 
   9   5  23        2.80        3.71     13.26 o 
   0   6  23       40.37       43.09     14.52 o 
   1   6  23       54.51       55.10      8.85 o 
   2   6  23       55.32       34.77      8.13 o 
   3   6  23       50.19       48.50      9.27 o 
   4   6  23       93.58       91.38     12.06 o 
   5   6  23       17.14       17.12      9.75 o 
   6   6  23        5.76        0.48      9.48 o 
   7   6  23       10.11        4.65     10.37 o 
   1   7  23       44.68       36.79      9.67 o 
   2   7  23        4.85       14.19      9.12 o 
   3   7  23       64.17       69.47     12.45 o 
   4   7  23        3.49       10.80     10.30 o 
   5   7  23       19.36        4.12     13.95 o 
   0   8  23        1.66       -3.12     22.03 o 
   0   0  24      493.40      370.36     34.01 o 
   1   0  24      203.72      252.76     22.63 o 
   2   0  24       40.01       52.58     10.41 o 
   3   0  24        8.37        1.49      9.11 o 
   4   0  24        3.13      -11.50      7.92 o 
   5   0  24        3.88       19.91      9.96 o 
   6   0  24       70.47       52.79     16.18 o 
   7   0  24      174.05      183.71     18.08 o 
   8   0  24        1.64       -4.06      8.45 o 
   9   0  24        3.95        6.32     12.36 o 
  10   0  24        0.13        5.21     18.92 o 
  11   0  24        8.00       39.70     27.73 o 
   1   1  24        9.51       20.02      6.31 o 
   2   1  24      164.47      164.47     12.33 o 
   3   1  24       78.81       62.29      8.50 o 
   4   1  24       14.69       10.11      5.50 o 
   5   1  24       27.49       26.96      6.97 o 
   6   1  24      150.95      186.76     14.02 o 
   7   1  24       71.78       84.05     10.32 o 
   8   1  24      157.16      172.29     17.03 o 
   9   1  24       22.26       17.82      8.97 o 
  10   1  24       10.67       26.80     12.70 o 
  11   1  24       29.86       47.88     20.09 o 
   0   2  24      604.83      554.03     61.27 o 
   1   2  24      136.76      143.91     13.27 o 
   2   2  24       28.51       30.29      6.70 o 
   3   2  24       51.16       64.64      7.90 o 
   4   2  24        1.76        2.73      5.51 o 
   5   2  24       84.19      101.77      9.84 o 
   6   2  24       22.04       21.74      7.02 o 
   7   2  24        1.21        9.34      7.53 o 
   8   2  24        0.66       -3.55      7.75 o 
   9   2  24        9.83       36.43     11.08 o 
  10   2  24        2.37       13.20     10.65 o 
   1   3  24      120.73      105.29      9.89 o 
   2   3  24        0.07       -2.22      6.14 o 
   3   3  24       78.71       66.83      9.37 o 
   4   3  24        7.49        5.48      6.25 o 
   5   3  24      155.31      162.34     12.46 o 
   6   3  24        2.82       -0.32      6.92 o 
   7   3  24        1.56       11.38      7.79 o 
   8   3  24        0.37       -2.67      8.04 o 
   9   3  24        3.19        1.39     14.31 o 
  10   3  24        4.78       13.50     12.38 o 
   0   4  24       18.77        1.47      8.50 o 
   1   4  24        7.17       15.19      6.39 o 
   2   4  24       21.30       22.11      7.02 o 
   3   4  24       15.87       20.94      7.01 o 
   4   4  24        0.30        4.67      7.09 o 
   5   4  24       25.75       17.85      7.52 o 
   6   4  24        8.12        7.04      8.46 o 
   7   4  24        0.09        8.74     10.16 o 
   8   4  24        0.09       13.54      9.35 o 
   9   4  24        0.31       15.52     11.48 o 
   1   5  24        0.27        4.84      6.53 o 
   2   5  24        4.66       13.83      6.61 o 
   3   5  24       29.11       27.06      7.72 o 
   4   5  24       31.82       32.63      8.52 o 
   5   5  24       24.61        9.39      8.99 o 
   6   5  24        0.23        1.91     10.08 o 
   7   5  24        0.65       -0.15     10.50 o 
   8   5  24        2.91       -7.94     11.61 o 
   0   6  24        0.84       -6.22      9.99 o 
   1   6  24       76.81      111.01     12.16 o 
   2   6  24       47.20       46.56     10.21 o 
   3   6  24        2.15        8.66      8.71 o 
   4   6  24       93.67       89.46     12.16 o 
   5   6  24        7.86        5.83      9.95 o 
   6   6  24        0.10       12.95     11.74 o 
   7   6  24        8.20       44.41     26.44 o 
   1   7  24        2.77       -2.03      8.18 o 
   2   7  24        3.19       16.40      9.21 o 
   3   7  24        2.01       -1.14      9.91 o 
   4   7  24       76.83      108.86     26.69 o 
   1   1  25       35.30       64.16      9.02 o 
   2   1  25       72.58       89.73      9.64 o 
   3   1  25        4.05       11.80      8.09 o 
   4   1  25        8.01       -0.32      6.49 o 
   5   1  25       33.11       30.63      8.62 o 
   6   1  25       65.89       75.23     10.29 o 
   7   1  25        1.86        5.53      7.15 o 
   8   1  25       37.31       65.24     10.71 o 
   9   1  25        2.26       32.47     11.13 o 
  10   1  25        1.73       21.53     12.84 o 
   0   2  25       62.54       51.64     30.21 o 
   1   2  25      235.54      266.18     17.98 o 
   2   2  25      190.79      221.85     18.12 o 
   3   2  25       43.77       55.52      7.82 o 
   4   2  25      147.03      184.98     13.78 o 
   5   2  25        7.74       19.80      6.55 o 
   6   2  25       52.58       36.10      8.59 o 
   7   2  25        1.29       11.13      8.23 o 
   8   2  25       53.54       79.68     12.70 o 
   9   2  25        7.83       22.28     10.75 o 
  10   2  25        6.33       19.66     12.55 o 
   1   3  25      207.14      184.24     13.99 o 
   2   3  25       32.17       40.89      8.20 o 
   3   3  25        0.32        7.24      7.22 o 
   4   3  25        4.03       14.53      7.19 o 
   5   3  25       35.66       70.24      9.02 o 
   6   3  25       66.06       54.05      9.16 o 
   7   3  25       33.86       27.81      8.68 o 
   8   3  25        0.01        5.71      9.64 o 
   9   3  25        1.61       -0.54     10.60 o 
   0   4  25       30.94       23.87     10.40 o 
   1   4  25        0.23        7.27      6.36 o 
   2   4  25        0.02       -3.19      6.00 o 
   3   4  25       23.10       22.94      7.89 o 
   4   4  25        3.66        6.44      7.66 o 
   5   4  25       27.25       15.36      9.07 o 
   6   4  25        4.78       25.79     10.30 o 
   7   4  25        7.58        5.50     10.70 o 
   8   4  25        1.23       -4.98      9.48 o 
   1   5  25       30.17       33.41      8.07 o 
   2   5  25        0.10       -4.28      6.82 o 
   3   5  25        9.67       18.23      7.88 o 
   4   5  25       10.21        7.61      8.21 o 
   5   5  25       81.31       87.87     13.01 o 
   6   5  25        1.18        4.03     11.43 o 
   7   5  25        1.24       27.23     12.63 o 
   0   6  25      122.24      108.68     22.00 o 
   1   6  25        0.06       12.17      8.25 o 
   2   6  25        3.18       19.91      8.14 o 
   3   6  25        8.96        8.73      9.07 o 
   4   6  25        8.22        2.91      9.38 o 
   5   6  25       38.36       30.64     12.28 o 
   6   6  25        0.30        5.93     25.32 o 
   1   7  25        0.13       -8.23      9.02 o 
   2   7  25       56.26       84.44     16.10 o 
   0   0  26       83.30       93.90     20.04 o 
   1   0  26       49.78       27.58     13.76 o 
   2   0  26       66.84       63.94     31.56 o 
   3   0  26       26.34       36.63     12.01 o 
   4   0  26       65.04       52.02     19.46 o 
   5   0  26       22.75       20.76     11.69 o 
   6   0  26        6.89        8.14     12.88 o 
   7   0  26        2.23        3.33     12.10 o 
   8   0  26        7.23       11.04     12.88 o 
   9   0  26        2.38       20.23     18.24 o 
   1   1  26       83.86       74.61     11.47 o 
   2   1  26      139.46      178.71     13.76 o 
   3   1  26      134.45      133.42     11.97 o 
   4   1  26        0.89        7.55      7.18 o 
   5   1  26        1.60       -4.79      7.67 o 
   6   1  26       40.75       51.99     10.15 o 
   7   1  26        1.37       11.27      8.27 o 
   8   1  26       26.02       42.56     10.05 o 
   9   1  26        3.77       28.82     11.97 o 
  10   1  26       21.30       58.05     31.53 o 
   0   2  26       38.02       29.66     12.97 o 
   1   2  26       98.11      121.54     13.26 o 
   2   2  26       79.47      104.10     12.25 o 
   3   2  26       42.32       43.39      9.71 o 
   4   2  26       19.18       35.31      8.00 o 
   5   2  26        6.49        9.22      7.23 o 
   6   2  26        3.61       16.59      7.90 o 
   7   2  26        8.01       23.52      9.23 o 
   8   2  26        6.75       20.17      9.75 o 
   9   2  26        2.57        2.10     10.85 o 
   1   3  26       41.42       48.53     10.01 o 
   2   3  26      310.67      349.03     19.86 o 
   3   3  26       58.29       47.66      9.35 o 
   4   3  26       59.47       59.99      9.49 o 
   5   3  26       44.55       54.39      9.85 o 
   6   3  26        3.35       28.56      8.80 o 
   7   3  26       21.62       20.02      9.42 o 
   8   3  26        8.91       15.70     10.84 o 
   9   3  26       12.53       19.00     12.91 o 
   0   4  26      112.31      102.34     14.94 o 
   1   4  26       34.29       45.45     11.86 o 
   2   4  26        0.21        3.64      6.97 o 
   3   4  26       14.89       13.03      8.02 o 
   4   4  26        0.68       16.06      8.55 o 
   5   4  26       13.82        3.51      8.89 o 
   6   4  26       13.02       38.14     14.70 o 
   7   4  26       56.39       52.45     17.58 o 
   8   4  26        0.53       -1.63     12.81 o 
   1   5  26        0.88        2.95      7.11 o 
   2   5  26        0.21        5.54      7.25 o 
   3   5  26        3.59        7.21      8.22 o 
   4   5  26        1.53       14.07      9.73 o 
   5   5  26       21.47       37.53     11.42 o 
   6   5  26        3.05        4.73     11.35 o 
   0   6  26        0.34      -10.05     10.42 o 
   1   6  26        2.05       12.06      8.22 o 
   2   6  26       40.07       34.45      9.75 o 
   3   6  26        9.60       20.86      9.70 o 
   4   6  26        0.21        8.26     11.56 o 
   1   1  27        0.77        6.35      7.97 o 
   2   1  27        0.02        3.02      6.84 o 
   3   1  27       56.38       74.88     10.54 o 
   4   1  27        0.58        7.73      7.59 o 
   5   1  27        2.11       -1.18      7.75 o 
   6   1  27        1.73       20.29      8.55 o 
   7   1  27       21.79       32.03     10.39 o 
   8   1  27       10.59       12.06     10.51 o 
   9   1  27       11.75       40.66     16.57 o 
   0   2  27       98.37       91.81     16.65 o 
   1   2  27        3.19        1.94      8.07 o 
   2   2  27        1.21       12.73      8.09 o 
   3   2  27        0.86        4.44      8.01 o 
   4   2  27        0.44       22.84     10.05 o 
   5   2  27        5.71       14.40      8.57 o 
   6   2  27        0.25        3.13      8.61 o 
   7   2  27       18.24       23.87     10.04 o 
   8   2  27        4.16       20.47     11.75 o 
   1   3  27        7.22       14.78     10.02 o 
   2   3  27      104.15       95.66     18.29 o 
   3   3  27       67.32       72.95     11.56 o 
   4   3  27       12.22       31.55      9.10 o 
   5   3  27       18.99       22.65      9.17 o 
   6   3  27        2.49       18.82      9.85 o 
   7   3  27       20.35       55.80     12.20 o 
   8   3  27       64.18       43.64     14.98 o 
   0   4  27       15.90       14.69     12.56 o 
   1   4  27        0.58       10.46      7.61 o 
   2   4  27       30.37       28.24     11.31 o 
   3   4  27       16.14       20.06      9.84 o 
   4   4  27        1.39        6.60      8.49 o 
   5   4  27       14.87       10.50      9.96 o 
   6   4  27       28.04       46.25     12.66 o 
   7   4  27       46.69       69.53     18.62 o 
   1   5  27        0.00       -3.78      7.48 o 
   2   5  27        0.80       15.21      8.79 o 
   3   5  27        0.68        0.97      8.05 o 
   4   5  27        1.14        8.51     10.88 o 
   5   5  27        0.72       -1.69     11.98 o 
   0   6  27        1.83       -5.10     11.44 o 
   1   6  27        9.17       13.56      9.56 o 
   2   6  27        0.21       16.51      9.11 o 
   3   6  27       10.17        0.57     15.57 o 
   0   0  28      120.41       82.11     30.09 o 
   1   0  28       24.80       40.27     12.79 o 
   2   0  28      103.50       94.87     17.47 o 
   3   0  28       41.21       66.08     15.66 o 
   4   0  28       53.41       50.12     14.10 o 
   5   0  28        4.66       -1.71     11.96 o 
   6   0  28       15.46       13.42     18.62 o 
   7   0  28        4.96       28.61     14.77 o 
   8   0  28        4.45       -0.79     12.67 o 
   1   1  28       25.25       36.77      9.49 o 
   2   1  28       13.69       10.39     16.59 o 
   3   1  28        0.93       16.36      8.24 o 
   4   1  28        3.86        0.20      8.29 o 
   5   1  28       34.17       62.16     11.11 o 
   6   1  28        3.00        0.90      8.39 o 
   7   1  28        0.33       22.01     10.08 o 
   8   1  28       11.56       18.12     12.66 o 
   0   2  28       67.85       77.94     16.17 o 
   1   2  28        9.07       10.30      8.49 o 
   2   2  28       56.68       53.38     11.45 o 
   3   2  28        0.96        4.63      8.39 o 
   4   2  28       72.48       71.88     14.95 o 
   5   2  28        4.09        7.31      8.35 o 
   6   2  28        6.79        3.86      9.39 o 
   7   2  28        0.86        7.93     11.11 o 
   8   2  28        0.86       21.82     15.48 o 
   1   3  28       47.84       69.62     11.52 o 
   2   3  28        1.20       17.19      8.67 o 
   3   3  28       25.22       37.79     10.63 o 
   4   3  28       10.20       11.49      9.56 o 
   5   3  28        1.99       18.80     10.05 o 
   6   3  28      133.08      140.49     17.25 o 
   7   3  28       25.34       39.39     17.94 o 
   0   4  28       21.35       38.83     14.44 o 
   1   4  28       16.54       30.62     12.90 o 
   2   4  28        1.11        8.96      9.14 o 
   3   4  28        0.24       -2.56      8.11 o 
   4   4  28        0.00       -0.64      8.98 o 
   5   4  28        1.77        4.78      9.57 o 
   6   4  28       13.40       67.54     39.80 o 
   1   5  28       45.94       32.73      9.51 o 
   2   5  28       10.85        4.91      9.02 o 
   3   5  28       11.85       14.74      9.45 o 
   4   5  28        0.10       27.06     16.75 o 
   1   1  29       28.99       31.86      9.82 o 
   2   1  29        8.30       37.63     11.24 o 
   3   1  29        2.55       -4.14      9.78 o 
   4   1  29        2.54        3.78      8.41 o 
   5   1  29       18.81       26.25     10.95 o 
   6   1  29        0.07       -0.69      9.62 o 
   7   1  29        3.96       12.92     10.00 o 
   0   2  29       44.65       47.04     15.62 o 
   1   2  29        1.24        1.04      7.79 o 
   2   2  29       19.86       32.91     10.43 o 
   3   2  29        0.51        5.01     11.08 o 
   4   2  29       10.90       21.85     10.76 o 
   5   2  29       26.73       34.07     18.46 o 
   6   2  29       12.39       25.87     10.61 o 
   7   2  29       33.02       62.33     19.71 o 
   1   3  29       37.90       46.18     11.07 o 
   2   3  29        3.18        9.54      9.46 o 
   3   3  29        2.97       30.38     13.01 o 
   4   3  29        6.82       18.66     10.28 o 
   5   3  29        9.79       -4.61     10.41 o 
   6   3  29      109.57      102.58     52.06 o 
   0   4  29       22.92       26.53     15.00 o 
   1   4  29        0.12        0.49      9.05 o 
   2   4  29        0.18       13.14     10.32 o 
   3   4  29        0.05       18.84     10.90 o 
   4   4  29        2.95       -4.00      9.96 o 
   5   4  29        5.97       20.97     16.26 o 
   1   5  29        0.58       30.62     11.91 o 
   2   5  29       10.09        8.37     21.80 o 
   0   0  30        4.30        4.01     19.56 o 
   1   0  30      216.70      169.57     79.32 o 
   2   0  30      208.14      232.31     27.37 o 
   3   0  30       85.13      116.21     19.92 o 
   4   0  30      187.10      207.59     25.49 o 
   5   0  30        2.48       12.82     13.53 o 
   6   0  30        1.79        1.25     14.72 o 
   1   1  30       20.95       28.60     11.31 o 
   2   1  30       48.76       51.04     12.35 o 
   3   1  30        2.87        0.33     10.16 o 
   4   1  30       12.45        2.65     14.81 o 
   5   1  30        0.21        4.74      9.48 o 
   6   1  30        2.99       17.48     10.75 o 
   0   2  30       52.90       59.22     17.45 o 
   1   2  30        7.77       14.24      9.27 o 
   2   2  30        0.65        5.30     10.31 o 
   3   2  30        3.25       12.30     14.01 o 
   4   2  30        3.30        4.76     10.78 o 
   5   2  30       16.24       20.09     15.22 o 
   6   2  30        9.12       18.22     15.43 o 
   1   3  30        2.67       11.04      9.93 o 
   2   3  30       14.06       17.28     10.05 o 
   3   3  30        0.80        7.64     19.43 o 
   4   3  30        1.52       -1.05     11.60 o 
   5   3  30       18.92       39.08     20.68 o 
   0   4  30       38.79       69.51     18.71 o 
   1   4  30        0.78        6.84     10.27 o 
   2   4  30        0.12        1.19     10.39 o 
   3   4  30        0.97       -7.64     14.29 o 
   1   1  31        5.53       13.16     11.29 o 
   2   1  31       54.46       58.39     13.83 o 
   3   1  31       14.04       27.02     12.04 o 
   4   1  31        4.32       -0.02     10.81 o 
   5   1  31       26.88       32.34     12.65 o 
   0   2  31        5.57       14.03     19.86 o 
   1   2  31        4.35       16.48     10.02 o 
   2   2  31        1.47        0.30     10.41 o 
   3   2  31        7.89       19.89     11.66 o 
   4   2  31        0.02      -10.45     13.41 o 
   1   3  31        1.25        0.68     10.31 o 
   2   3  31       11.70        2.03     12.43 o 
   3   3  31        6.44       20.22     13.21 o 
   0   0  32       56.90       44.28     30.60 o 
   1   0  32       10.86        4.21     24.54 o 
   2   0  32       12.64       11.63     19.63 o 
   3   0  32        2.45       32.11     20.71 o 
   1   1  32        1.28       12.40     13.64 o 
   2   1  32        9.04       -3.19     12.52 o 
   3   1  32      205.87      233.82     35.34 o 
   0   2  32       12.80       97.09     37.55 o 
   1   2  32       21.02       34.60     20.87 o 
   2   2  32       41.09       25.28     20.90 o 
                                                 
